# Supplementary material for: (E)-5-[(3-Eth­oxy-2-hy­droxy­benzyl­idene)amino]-1,3,4-thia­diazole-2(3H)-thione
Source: Acta Crystallogr Sect E Struct Rep Online. 2011 Nov 25;67(Pt 12):o3437. doi: 10.1107/S1600536811049877 (PMC3239070; doi:10.1107/S1600536811049877)
Supplement: Supplementary file 1 [file e-67-o3437-sup1.cif]

##############################################################################
#                                                                            #
# This CIF contains the data in a paper accepted for publication in          #
# Acta Crystallographica Section E. It conforms to the requirements of       #
# Notes for Authors for Acta Crystallographica Section E, and has been       #
# peer reviewed under the auspices of the IUCr Commission on Journals.       #
#                                                                            #
# Full details of the Crystallographic Information File format               #
# are given in the paper "The Crystallographic Information File (CIF):       #
# a New Standard Archive File for Crystallography" by S. R. Hall, F. H.      #
# Allen and I. D. Brown [Acta Cryst. (1991), A47, 655-685].                  #
#                                                                            #
# The current version of the core CIF dictionary is obtainable from          #
# ftp://ftp.iucr.org/pub/cif_core.dic.                                       #
#                                                                            #
# Software is freely available for graphical display of the structure(s)     #
# in this CIF. For information consult the CIF software page                 #
# http://www.iucr.org/resources/cif/software.                                #
#                                                                            #
# This file may be used for bona fide research purposes within the           #
# scientific community so long as proper attribution is given to the journal # 
# article from which it was obtained.                                        #
#                                                                            #
##############################################################################
data_global
_audit_creation_method     'form.cif (version 2.0)'
_journal_data_validation_number     ?
_journal_date_recd_electronic     2011-11-19
_journal_date_accepted     2011-11-21
_journal_name_full     'Acta Crystallographica, Section E'
_journal_year     2011
_journal_volume     67
_journal_issue     12
_journal_page_first     o3437
_journal_page_last     o3437
_journal_paper_category     QO
_journal_coeditor_code     FF2044
_publ_contact_author_name     'Dr. Kargar, Hadi'
_publ_contact_author_address
;
Department of Chemistry,
Payame Noor University,
PO Box 19395-3697 Tehran,
Iran
;
_publ_contact_author_email     'hkargar@pnu.ac.ir'
_publ_contact_author_fax     ?
_publ_contact_author_phone     ?
_publ_section_title
;\
(<i>E</i>)-5-[(3-Ethoxy-2-hydroxybenzylidene)amino]-1,3,4-thiadiazole-\
2(3<i>H</i>)-thione
;
loop_
    _publ_author_name
    _publ_author_address
    'Kargar, Hadi'
;
Department of Chemistry,
Payame Noor University,
PO BOX 19395-3697 Tehran,
Iran
;
    'Kia, Reza'
;
X-ray Crystallography Lab.
Plasma Physics Research Center,
Science and Research Branch,
Islamic Azad University,
Tehran
Iran
and
Department of Chemistry,
Science and Research Branch,
Islamic Azad University,
Tehran,
Iran
;
data_I
_audit_creation_method     SHELXL-97
_chemical_name_systematic
;
(<i>E</i>)-5-[(3-Ethoxy-2-hydroxybenzylidene)amino]-1,3,4-thiadiazole-
2(3<i>H</i>)-thione
;
_chemical_name_common
;
;
_chemical_formula_moiety     'C11 H11 N3 O2 S2'
_chemical_formula_sum     'C11 H11 N3 O2 S2'
_chemical_formula_iupac     'C11 H11 N3 O2 S2'
_chemical_formula_weight     281.35
_chemical_melting_point     ?
_symmetry_cell_setting     monoclinic
_symmetry_space_group_name_H-M     'P 21/c'
_symmetry_space_group_name_Hall     '-P 2ybc'
loop_
    _symmetry_equiv_pos_as_xyz
    'x, y, z'
    '-x, y+1/2, -z+1/2'
    '-x, -y, -z'
    'x, -y-1/2, z-1/2'
_cell_length_a     8.9250(10)
_cell_length_b     11.3664(14)
_cell_length_c     12.8945(16)
_cell_angle_alpha     90.00
_cell_angle_beta     99.352(9)
_cell_angle_gamma     90.00
_cell_volume     1290.7(3)
_cell_formula_units_Z     4
_cell_measurement_reflns_used     8153
_cell_measurement_theta_min     1.79
_cell_measurement_theta_max     29.56
_cell_measurement_temperature     291(2)
_exptl_crystal_description     'Block'
_exptl_crystal_colour     'yellow'
_exptl_crystal_size_max     0.25
_exptl_crystal_size_mid     0.22
_exptl_crystal_size_min     0.15
_exptl_crystal_density_diffrn     1.448
_exptl_crystal_density_meas     ?
_exptl_crystal_density_method     'not measured'
_exptl_crystal_F_000     584
_exptl_absorpt_coefficient_mu     0.409
_exptl_absorpt_correction_type     multi-scan
_exptl_absorpt_process_details
;
[MULABS (Blessing, 1995) in PLATON (Spek, 2009)]
;
_exptl_absorpt_correction_T_min     0.9046
_exptl_absorpt_correction_T_max     0.9411
_exptl_special_details     ?
_diffrn_ambient_temperature     291(2)
_diffrn_radiation_type     MoK\a
_diffrn_radiation_wavelength     0.71073
_diffrn_radiation_source     'fine-focus sealed tube'
_diffrn_radiation_monochromator     'graphite'
_diffrn_measurement_device_type     'Stoe IPDS 2T Image Plate'
_diffrn_measurement_method     '\f and \w scans'
_diffrn_detector_area_resol_mean     ?
_diffrn_reflns_number     10227
_diffrn_reflns_av_R_equivalents     0.0361
_diffrn_reflns_av_sigmaI/netI     0.0408
_diffrn_reflns_theta_min     2.31
_diffrn_reflns_theta_max     29.17
_diffrn_reflns_theta_full     29.17
_diffrn_measured_fraction_theta_max     0.995
_diffrn_measured_fraction_theta_full     0.995
_diffrn_reflns_limit_h_min     -12
_diffrn_reflns_limit_h_max     12
_diffrn_reflns_limit_k_min     -15
_diffrn_reflns_limit_k_max     15
_diffrn_reflns_limit_l_min     -15
_diffrn_reflns_limit_l_max     17
_diffrn_standards_number     0
_diffrn_standards_interval_count     .
_diffrn_standards_interval_time     .
_diffrn_standards_decay_%     ?
_refine_special_details
;
Refinement of <i>F</i>^2^ against ALL reflections. The weighted <i>R</i>-factor
<i>wR</i> and goodness of fit <i>S</i> are based on <i>F</i>^2^, conventional
<i>R</i>-factors <i>R</i> are based on <i>F</i>, with <i>F</i> set to zero for
negative <i>F</i>^2^. The threshold expression of <i>F</i>^2^ >
\s(<i>F</i>^2^) is used only for calculating <i>R</i>-factors(gt) <i>etc</i>.
and is not relevant to the choice of reflections for refinement.
<i>R</i>-factors based on <i>F</i>^2^ are statistically about twice as large
as those based on <i>F</i>, and <i>R</i>- factors based on ALL data will be
even larger.
;
_reflns_number_total     3461
_reflns_number_gt     2376
_reflns_threshold_expression     I>2\s(I)
_refine_ls_structure_factor_coef     Fsqd
_refine_ls_matrix_type     full
_refine_ls_R_factor_all     0.0799
_refine_ls_R_factor_gt     0.0460
_refine_ls_wR_factor_gt     0.0928
_refine_ls_wR_factor_ref     0.1027
_refine_ls_goodness_of_fit_ref     1.003
_refine_ls_restrained_S_all     1.003
_refine_ls_number_reflns     3461
_refine_ls_number_parameters     164
_refine_ls_number_restraints     0
_refine_ls_hydrogen_treatment     constr
_refine_ls_weighting_scheme     calc
_refine_ls_weighting_details
                 'calc w=1/[\s^2^(Fo^2^)+(0.0529P)^2^] where P=(Fo^2^+2Fc^2^)/3'
_atom_sites_solution_hydrogens     geom
_atom_sites_solution_primary     direct
_atom_sites_solution_secondary     difmap
_refine_ls_shift/su_max     0.001
_refine_ls_shift/su_mean     0.000
_refine_diff_density_max     0.240
_refine_diff_density_min     -0.303
_refine_ls_extinction_method     none
_refine_ls_extinction_coef     ?
loop_
    _atom_type_symbol
    _atom_type_description
    _atom_type_scat_dispersion_real
    _atom_type_scat_dispersion_imag
    _atom_type_scat_source
    'C' 'C' 0.0033 0.0016
                         'International Tables Vol C Tables 4.2.6.8 and 6.1.1.4'
    'H' 'H' 0.0000 0.0000
                         'International Tables Vol C Tables 4.2.6.8 and 6.1.1.4'
    'N' 'N' 0.0061 0.0033
                         'International Tables Vol C Tables 4.2.6.8 and 6.1.1.4'
    'O' 'O' 0.0106 0.0060
                         'International Tables Vol C Tables 4.2.6.8 and 6.1.1.4'
    'S' 'S' 0.1246 0.1234
                         'International Tables Vol C Tables 4.2.6.8 and 6.1.1.4'
_computing_data_collection     'X-AREA (Stoe & Cie, 2009)'
_computing_cell_refinement     'X-AREA (Stoe & Cie, 2009)'
_computing_data_reduction     'X-AREA (Stoe & Cie, 2009)'
_computing_structure_solution     'SHELXTL (Sheldrick, 2008)'
_computing_structure_refinement     'SHELXTL (Sheldrick, 2008)'
_computing_molecular_graphics     'SHELXTL (Sheldrick, 2008)'
_computing_publication_material
;
SHELXTL (Sheldrick, 2008) and PLATON (Spek, 2009)
;
loop_
    _atom_site_type_symbol
    _atom_site_label
    _atom_site_fract_x
    _atom_site_fract_y
    _atom_site_fract_z
    _atom_site_U_iso_or_equiv
    _atom_site_adp_type
    _atom_site_calc_flag
    _atom_site_refinement_flags
    _atom_site_occupancy
    _atom_site_symmetry_multiplicity
    _atom_site_disorder_assembly
    _atom_site_disorder_group
    S S1 0.87646(6) 0.66233(4) 0.17887(4) 0.04681(15) Uani d . 1 1 . .
    S S2 0.95905(7) 0.83877(5) 0.35481(6) 0.0674(2) Uani d . 1 1 . .
    O O1 0.46721(15) 0.31614(11) 0.07089(10) 0.0420(3) Uani d . 1 1 . .
    H H1 0.5138 0.3743 0.1056 0.063 Uiso d R 1 1 . .
    O O2 0.37731(16) 0.13586(11) -0.04539(11) 0.0464(3) Uani d . 1 1 . .
    N N1 0.66203(16) 0.48422(12) 0.12047(11) 0.0343(3) Uani d . 1 1 . .
    N N2 0.65853(18) 0.59227(13) 0.27073(13) 0.0431(4) Uani d . 1 1 . .
    N N3 0.73429(19) 0.68024(13) 0.32832(13) 0.0459(4) Uani d . 1 1 . .
    H H3 0.7041 0.7048 0.3820 0.055 Uiso d R 1 1 . .
    C C1 0.54149(19) 0.29557(15) -0.01085(12) 0.0324(4) Uani d . 1 1 . .
    C C2 0.4937(2) 0.19863(15) -0.07513(14) 0.0364(4) Uani d . 1 1 . .
    C C3 0.5647(3) 0.17501(17) -0.16015(15) 0.0473(5) Uani d . 1 1 . .
    H H3A 0.5343 0.1104 -0.2026 0.057 Uiso calc R 1 1 . .
    C C4 0.6810(3) 0.2464(2) -0.18320(17) 0.0564(6) Uani d . 1 1 . .
    H H4A 0.7274 0.2295 -0.2410 0.068 Uiso calc R 1 1 . .
    C C5 0.7277(2) 0.34171(19) -0.12110(16) 0.0481(5) Uani d . 1 1 . .
    H H5A 0.8046 0.3900 -0.1376 0.058 Uiso calc R 1 1 . .
    C C6 0.6600(2) 0.36673(15) -0.03266(13) 0.0348(4) Uani d . 1 1 . .
    C C7 0.7168(2) 0.46283(15) 0.03607(14) 0.0355(4) Uani d . 1 1 . .
    H H7A 0.7943 0.5100 0.0190 0.043 Uiso calc R 1 1 . .
    C C8 0.72069(18) 0.57225(14) 0.18892(13) 0.0327(4) Uani d . 1 1 . .
    C C9 0.8533(2) 0.73096(16) 0.29585(15) 0.0410(4) Uani d . 1 1 . .
    C C10 0.3216(3) 0.03555(18) -0.10841(18) 0.0571(6) Uani d . 1 1 . .
    H H10A 0.3994 -0.0246 -0.1040 0.069 Uiso calc R 1 1 . .
    H H10B 0.2931 0.0585 -0.1814 0.069 Uiso calc R 1 1 . .
    C C11 0.1864(3) -0.0103(2) -0.0663(2) 0.0802(8) Uani d . 1 1 . .
    H H11A 0.1507 -0.0808 -0.1032 0.120 Uiso calc R 1 1 . .
    H H11B 0.1073 0.0479 -0.0759 0.120 Uiso calc R 1 1 . .
    H H11C 0.2143 -0.0273 0.0072 0.120 Uiso calc R 1 1 . .
loop_
    _atom_site_aniso_label
    _atom_site_aniso_U_11
    _atom_site_aniso_U_22
    _atom_site_aniso_U_33
    _atom_site_aniso_U_12
    _atom_site_aniso_U_13
    _atom_site_aniso_U_23
    S1 0.0386(3) 0.0513(3) 0.0539(3) -0.0096(2) 0.0173(2) -0.0106(2)
    S2 0.0545(3) 0.0618(4) 0.0836(5) -0.0179(3) 0.0043(3) -0.0267(3)
    O1 0.0520(8) 0.0428(7) 0.0348(7) -0.0101(6) 0.0177(6) -0.0064(5)
    O2 0.0550(8) 0.0394(7) 0.0444(8) -0.0097(6) 0.0067(6) -0.0034(6)
    N1 0.0360(8) 0.0322(7) 0.0349(8) 0.0024(6) 0.0061(6) -0.0007(6)
    N2 0.0478(9) 0.0386(8) 0.0459(9) -0.0094(7) 0.0163(7) -0.0090(7)
    N3 0.0511(10) 0.0440(8) 0.0460(9) -0.0089(7) 0.0174(8) -0.0154(7)
    C1 0.0367(9) 0.0349(8) 0.0261(8) 0.0069(7) 0.0062(7) 0.0013(6)
    C2 0.0406(9) 0.0347(8) 0.0322(9) 0.0042(7) 0.0011(7) 0.0025(7)
    C3 0.0592(12) 0.0446(10) 0.0378(10) 0.0063(9) 0.0066(9) -0.0100(8)
    C4 0.0604(13) 0.0683(14) 0.0451(12) 0.0048(11) 0.0221(10) -0.0173(10)
    C5 0.0426(10) 0.0616(12) 0.0438(11) -0.0024(9) 0.0182(9) -0.0077(9)
    C6 0.0349(9) 0.0398(9) 0.0301(8) 0.0054(7) 0.0065(7) -0.0012(7)
    C7 0.0310(9) 0.0384(9) 0.0372(9) 0.0012(7) 0.0062(7) 0.0019(7)
    C8 0.0323(8) 0.0297(8) 0.0369(9) 0.0020(7) 0.0077(7) 0.0006(7)
    C9 0.0359(9) 0.0380(9) 0.0478(11) 0.0030(8) 0.0031(8) -0.0062(8)
    C10 0.0692(15) 0.0437(11) 0.0527(13) -0.0090(10) -0.0070(11) -0.0053(9)
    C11 0.0754(18) 0.0700(16) 0.090(2) -0.0320(14) -0.0014(15) -0.0004(14)
_geom_special_details
;
All e.s.d.'s (except the e.s.d. in the dihedral angle between two l.s. planes)
are estimated using the full covariance matrix. The cell e.s.d.'s are taken
into account individually in the estimation of e.s.d.'s in distances, angles
and torsion angles; correlations between e.s.d.'s in cell parameters are only
used when they are defined by crystal symmetry. An approximate (isotropic)
treatment of cell e.s.d.'s is used for estimating e.s.d.'s involving l.s.
planes.
;
loop_
    _geom_bond_atom_site_label_1
    _geom_bond_atom_site_label_2
    _geom_bond_site_symmetry_2
    _geom_bond_distance
    _geom_bond_publ_flag
    S1 C9 . 1.7400(19) ?
    S1 C8 . 1.7483(17) ?
    S2 C9 . 1.6544(19) ?
    O1 C1 . 1.354(2) ?
    O1 H1 . 0.8659 ?
    O2 C2 . 1.365(2) ?
    O2 C10 . 1.441(2) ?
    N1 C7 . 1.287(2) ?
    N1 C8 . 1.380(2) ?
    N2 C8 . 1.290(2) ?
    N2 N3 . 1.358(2) ?
    N3 C9 . 1.335(2) ?
    N3 H3 . 0.8311 ?
    C1 C6 . 1.396(2) ?
    C1 C2 . 1.403(2) ?
    C2 C3 . 1.379(3) ?
    C3 C4 . 1.387(3) ?
    C3 H3A . 0.9300 ?
    C4 C5 . 1.371(3) ?
    C4 H4A . 0.9300 ?
    C5 C6 . 1.404(3) ?
    C5 H5A . 0.9300 ?
    C6 C7 . 1.446(2) ?
    C7 H7A . 0.9300 ?
    C10 C11 . 1.495(3) ?
    C10 H10A . 0.9700 ?
    C10 H10B . 0.9700 ?
    C11 H11A . 0.9600 ?
    C11 H11B . 0.9600 ?
    C11 H11C . 0.9600 ?
loop_
    _geom_angle_atom_site_label_1
    _geom_angle_atom_site_label_2
    _geom_angle_atom_site_label_3
    _geom_angle_site_symmetry_1
    _geom_angle_site_symmetry_3
    _geom_angle
    _geom_angle_publ_flag
    C9 S1 C8 . . 89.45(9) ?
    C1 O1 H1 . . 106.2 ?
    C2 O2 C10 . . 117.63(16) ?
    C7 N1 C8 . . 121.41(15) ?
    C8 N2 N3 . . 109.58(15) ?
    C9 N3 N2 . . 119.82(15) ?
    C9 N3 H3 . . 119.9 ?
    N2 N3 H3 . . 120.2 ?
    O1 C1 C6 . . 122.67(15) ?
    O1 C1 C2 . . 117.08(15) ?
    C6 C1 C2 . . 120.25(16) ?
    O2 C2 C3 . . 126.19(16) ?
    O2 C2 C1 . . 114.63(15) ?
    C3 C2 C1 . . 119.18(17) ?
    C2 C3 C4 . . 120.87(18) ?
    C2 C3 H3A . . 119.6 ?
    C4 C3 H3A . . 119.6 ?
    C5 C4 C3 . . 120.29(18) ?
    C5 C4 H4A . . 119.9 ?
    C3 C4 H4A . . 119.9 ?
    C4 C5 C6 . . 120.27(19) ?
    C4 C5 H5A . . 119.9 ?
    C6 C5 H5A . . 119.9 ?
    C1 C6 C5 . . 119.12(16) ?
    C1 C6 C7 . . 121.06(15) ?
    C5 C6 C7 . . 119.78(17) ?
    N1 C7 C6 . . 121.18(16) ?
    N1 C7 H7A . . 119.4 ?
    C6 C7 H7A . . 119.4 ?
    N2 C8 N1 . . 118.84(15) ?
    N2 C8 S1 . . 114.22(13) ?
    N1 C8 S1 . . 126.94(13) ?
    N3 C9 S2 . . 126.83(15) ?
    N3 C9 S1 . . 106.92(13) ?
    S2 C9 S1 . . 126.25(12) ?
    O2 C10 C11 . . 107.2(2) ?
    O2 C10 H10A . . 110.3 ?
    C11 C10 H10A . . 110.3 ?
    O2 C10 H10B . . 110.3 ?
    C11 C10 H10B . . 110.3 ?
    H10A C10 H10B . . 108.5 ?
    C10 C11 H11A . . 109.5 ?
    C10 C11 H11B . . 109.5 ?
    H11A C11 H11B . . 109.5 ?
    C10 C11 H11C . . 109.5 ?
    H11A C11 H11C . . 109.5 ?
    H11B C11 H11C . . 109.5 ?
loop_
    _geom_torsion_atom_site_label_1
    _geom_torsion_atom_site_label_2
    _geom_torsion_atom_site_label_3
    _geom_torsion_atom_site_label_4
    _geom_torsion_site_symmetry_1
    _geom_torsion_site_symmetry_2
    _geom_torsion_site_symmetry_3
    _geom_torsion_site_symmetry_4
    _geom_torsion
    _geom_torsion_publ_flag
    C8 N2 N3 C9 . . . . 0.1(3) ?
    C10 O2 C2 C3 . . . . -0.4(3) ?
    C10 O2 C2 C1 . . . . 179.53(16) ?
    O1 C1 C2 O2 . . . . -0.7(2) ?
    C6 C1 C2 O2 . . . . 179.79(15) ?
    O1 C1 C2 C3 . . . . 179.21(16) ?
    C6 C1 C2 C3 . . . . -0.3(3) ?
    O2 C2 C3 C4 . . . . 179.21(19) ?
    C1 C2 C3 C4 . . . . -0.7(3) ?
    C2 C3 C4 C5 . . . . 0.3(3) ?
    C3 C4 C5 C6 . . . . 1.0(3) ?
    O1 C1 C6 C5 . . . . -177.84(16) ?
    C2 C1 C6 C5 . . . . 1.6(3) ?
    O1 C1 C6 C7 . . . . 4.2(3) ?
    C2 C1 C6 C7 . . . . -176.35(15) ?
    C4 C5 C6 C1 . . . . -2.0(3) ?
    C4 C5 C6 C7 . . . . 175.99(19) ?
    C8 N1 C7 C6 . . . . 176.85(15) ?
    C1 C6 C7 N1 . . . . 1.4(3) ?
    C5 C6 C7 N1 . . . . -176.53(17) ?
    N3 N2 C8 N1 . . . . 178.96(15) ?
    N3 N2 C8 S1 . . . . -0.3(2) ?
    C7 N1 C8 N2 . . . . 177.93(17) ?
    C7 N1 C8 S1 . . . . -2.9(2) ?
    C9 S1 C8 N2 . . . . 0.27(15) ?
    C9 S1 C8 N1 . . . . -178.89(16) ?
    N2 N3 C9 S2 . . . . 179.90(14) ?
    N2 N3 C9 S1 . . . . 0.1(2) ?
    C8 S1 C9 N3 . . . . -0.18(14) ?
    C8 S1 C9 S2 . . . . 179.99(14) ?
    C2 O2 C10 C11 . . . . -174.57(18) ?
loop_
    _geom_hbond_atom_site_label_D
    _geom_hbond_atom_site_label_H
    _geom_hbond_atom_site_label_A
    _geom_hbond_site_symmetry_A
    _geom_hbond_distance_DH
    _geom_hbond_distance_HA
    _geom_hbond_distance_DA
    _geom_hbond_angle_DHA
    _geom_hbond_publ_flag
    O1 H1 N1 . 0.87 1.81 2.5924(19) 150 y
    N3 H3 O1 2_655 0.83 2.15 2.841(2) 141 y
    N3 H3 O2 2_655 0.83 2.47 3.160(2) 142 y
    C3 H3A N2 4_565 0.93 2.60 3.312(3) 133 y
_iucr_refine_instructions_details
;
TITL a in P2(1)/c
CELL 0.71073   8.9250  11.3664  12.8945  90.000  99.352  90.000
ZERR    4.00   0.0010   0.0014   0.0016   0.000   0.009   0.000
LATT  1
SYMM -X, 0.5+Y, 0.5-Z
SFAC C H N O S
UNIT 44 44 12 8 8
SIZE 0.15 0.22 0.25
L.S. 10
BOND $H
FMAP 2 1 60
PLAN 20
CONF
ACTA
WGHT    0.052900
FVAR       0.84140
S1    5    0.876464    0.662335    0.178866    11.00000    0.03855    0.05126 =
         0.05387   -0.01056    0.01728   -0.00965
S2    5    0.959052    0.838773    0.354808    11.00000    0.05447    0.06177 =
         0.08364   -0.02670    0.00431   -0.01793
O1    4    0.467215    0.316144    0.070889    11.00000    0.05202    0.04279 =
         0.03481   -0.00635    0.01771   -0.01014
AFIX   3
H1    2    0.513810    0.374305    0.105595    11.00000   -1.50000
AFIX   0
O2    4    0.377311    0.135857   -0.045394    11.00000    0.05497    0.03944 =
         0.04441   -0.00339    0.00674   -0.00973
N1    3    0.662028    0.484220    0.120470    11.00000    0.03598    0.03216 =
         0.03489   -0.00075    0.00614    0.00236
N2    3    0.658527    0.592274    0.270733    11.00000    0.04785    0.03858 =
         0.04587   -0.00898    0.01625   -0.00940
N3    3    0.734288    0.680237    0.328325    11.00000    0.05106    0.04399 =
         0.04597   -0.01541    0.01744   -0.00889
AFIX   3
H3    2    0.704085    0.704826    0.382017    11.00000   -1.20000
AFIX   0
C1    1    0.541493    0.295565   -0.010849    11.00000    0.03672    0.03488 =
         0.02605    0.00125    0.00622    0.00685
C2    1    0.493665    0.198626   -0.075130    11.00000    0.04057    0.03474 =
         0.03222    0.00247    0.00110    0.00420
C3    1    0.564707    0.175008   -0.160151    11.00000    0.05919    0.04460 =
         0.03780   -0.00996    0.00657    0.00632
AFIX  43
H3A   2    0.534253    0.110363   -0.202590    11.00000   -1.20000
AFIX   0
C4    1    0.680966    0.246387   -0.183201    11.00000    0.06041    0.06834 =
         0.04509   -0.01735    0.02209    0.00483
AFIX  43
H4A   2    0.727412    0.229536   -0.241025    11.00000   -1.20000
AFIX   0
C5    1    0.727737    0.341709   -0.121099    11.00000    0.04265    0.06158 =
         0.04376   -0.00765    0.01818   -0.00240
AFIX  43
H5A   2    0.804629    0.389968   -0.137640    11.00000   -1.20000
AFIX   0
C6    1    0.660015    0.366729   -0.032662    11.00000    0.03489    0.03978 =
         0.03010   -0.00118    0.00646    0.00539
C7    1    0.716813    0.462828    0.036067    11.00000    0.03105    0.03840 =
         0.03723    0.00192    0.00621    0.00120
AFIX  43
H7A   2    0.794343    0.510040    0.018975    11.00000   -1.20000
AFIX   0
C8    1    0.720695    0.572245    0.188916    11.00000    0.03229    0.02966 =
         0.03694    0.00058    0.00770    0.00196
C9    1    0.853328    0.730957    0.295845    11.00000    0.03591    0.03803 =
         0.04776   -0.00619    0.00307    0.00296
C10   1    0.321571    0.035549   -0.108406    11.00000    0.06923    0.04366 =
         0.05274   -0.00531   -0.00702   -0.00897
AFIX  23
H10A  2    0.399445   -0.024598   -0.104037    11.00000   -1.20000
H10B  2    0.293131    0.058489   -0.181410    11.00000   -1.20000
AFIX   0
C11   1    0.186351   -0.010269   -0.066332    11.00000    0.07536    0.07001 =
         0.09019   -0.00043   -0.00140   -0.03199
AFIX 137
H11A  2    0.150682   -0.080819   -0.103237    11.00000   -1.50000
H11B  2    0.107274    0.047861   -0.075938    11.00000   -1.50000
H11C  2    0.214263   -0.027272    0.007198    11.00000   -1.50000
HKLF 4
END
;
