# Supplementary material for: (E)-5-[(3-Eth­oxy-2-hy­droxy­benzyl­idene)amino]-1,3,4-thia­diazole-2(3H)-thione
Source: Acta Crystallogr Sect E Struct Rep Online. 2011 Nov 25;67(Pt 12):o3437. doi: 10.1107/S1600536811049877 (PMC3239070; doi:10.1107/S1600536811049877)
Supplement: Supplementary file 2 [file e-67-o3437-Isup2.hkl]

# 
# h,k,l, Fc-squared, Fo-squared, sigma(Fo-squared) and status flag 
# 
data_I
_shelx_title ' a in P2(1)/c' 
_shelx_refln_list_code          4 
_shelx_F_calc_maximum      121.97 
_exptl_crystal_F_000       584.00 
_reflns_d_resolution_high  0.7292 
 
loop_ 
 _symmetry_equiv_pos_as_xyz 
 'x, y, z' 
 '-x, y+1/2, -z+1/2' 
 '-x, -y, -z' 
 'x, -y-1/2, z-1/2' 
 
_cell_length_a     8.9250 
_cell_length_b    11.3664 
_cell_length_c    12.8945 
_cell_angle_alpha  90.000 
_cell_angle_beta   99.352 
_cell_angle_gamma  90.000 
 
_shelx_F_squared_multiplier     1.000 
 
loop_ 
 _refln_index_h 
 _refln_index_k 
 _refln_index_l 
 _refln_F_squared_calc 
 _refln_F_squared_meas 
 _refln_F_squared_sigma 
 _refln_observed_status 
   1   0   0     4994.11     4391.81     49.93 o 
   2   0   0     1132.82     1012.77     11.75 o 
   3   0   0     1588.07     1580.05     33.12 o 
   4   0   0       27.37       32.96      6.43 o 
   5   0   0     3461.46     3730.60     15.66 o 
   6   0   0      713.46      756.49      9.14 o 
   7   0   0      218.36      234.79      7.83 o 
   8   0   0       88.10       82.01      7.91 o 
   9   0   0        1.62       14.72      8.27 o 
  10   0   0      152.86      145.80     10.39 o 
  11   0   0       11.07       16.19      9.84 o 
  12   0   0       71.68       68.13     16.26 o 
   1   1   0     3633.39     3464.51     20.03 o 
   2   1   0     6936.57     6478.82     65.90 o 
   3   1   0     3104.94     3132.82     23.58 o 
   4   1   0      397.88      394.26      8.36 o 
   5   1   0       21.14       25.72      4.73 o 
   6   1   0        0.13        1.89      4.90 o 
   7   1   0       42.76       51.89      5.32 o 
   8   1   0      174.31      173.27      5.76 o 
   9   1   0      456.15      446.35      6.71 o 
  10   1   0       38.55       47.50      6.65 o 
  11   1   0       67.94       63.66      8.00 o 
  12   1   0        5.44        9.16      9.39 o 
   0   2   0     4975.08     4394.54     79.09 o 
   1   2   0        2.72        6.36      4.76 o 
   2   2   0     7627.18     7306.32     28.50 o 
   3   2   0     2744.87     2753.25     25.48 o 
   4   2   0      202.29      232.03      5.51 o 
   5   2   0      170.96      173.70      5.08 o 
   6   2   0        6.33        4.64      4.69 o 
   7   2   0      133.98      132.39      5.68 o 
   8   2   0      172.88      177.65      6.05 o 
   9   2   0        0.19        4.38      6.47 o 
  10   2   0       38.98       42.59      7.44 o 
  11   2   0       35.92       28.67      8.05 o 
   1   3   0      565.22      610.78      6.31 o 
   2   3   0     1840.41     1787.23     17.59 o 
   3   3   0      133.88      123.27      5.33 o 
   4   3   0      625.01      624.12      9.07 o 
   5   3   0        0.16        8.61      5.26 o 
   6   3   0        8.25       10.30      5.55 o 
   7   3   0        0.08        3.22      6.10 o 
   8   3   0       19.80       27.35      6.20 o 
   9   3   0       14.75        8.49      6.58 o 
  10   3   0        0.01        6.19      7.66 o 
  11   3   0        1.88       10.41      8.41 o 
   0   4   0     1205.06     1167.81     13.50 o 
   1   4   0      357.56      368.99      5.10 o 
   2   4   0     1222.46     1147.40      7.10 o 
   3   4   0      356.26      403.33      6.49 o 
   4   4   0      264.87      275.82      6.19 o 
   5   4   0        4.16        4.75      5.81 o 
   6   4   0      344.64      340.90      6.05 o 
   7   4   0       19.32       16.62      5.98 o 
   8   4   0      116.36      110.11      6.45 o 
   9   4   0        0.56        6.43      6.61 o 
  10   4   0       15.01       19.45     11.18 o 
  11   4   0        0.52       10.50      8.40 o 
   1   5   0      983.11      969.80      6.36 o 
   2   5   0      804.85      791.18      6.19 o 
   3   5   0     1710.62     1654.61     14.45 o 
   4   5   0      272.89      259.34      6.23 o 
   5   5   0       78.83       83.68      6.06 o 
   6   5   0       36.09       41.65      7.48 o 
   7   5   0        5.47       11.16      6.59 o 
   8   5   0        2.95        2.85      6.90 o 
   9   5   0      105.73      108.66      8.01 o 
  10   5   0       35.06       41.57     11.03 o 
  11   5   0       91.38      100.61      9.81 o 
   0   6   0     8541.59     7976.63    162.78 o 
   1   6   0      345.93      321.61      4.86 o 
   2   6   0      965.13      952.35      9.67 o 
   3   6   0      104.49      103.80      4.87 o 
   4   6   0        0.20        4.40      5.78 o 
   5   6   0       18.39       18.73      5.74 o 
   6   6   0       15.63       20.64      5.92 o 
   7   6   0       17.36       27.54      6.26 o 
   8   6   0       60.88       71.96      9.27 o 
   9   6   0       14.79       19.92      7.59 o 
  10   6   0       32.66       36.87      8.21 o 
  11   6   0        9.04        8.57      9.48 o 
   1   7   0       86.25       81.61      4.49 o 
   2   7   0      671.60      672.28      5.90 o 
   3   7   0      144.01      138.06      4.88 o 
   4   7   0      163.66      171.89      5.81 o 
   5   7   0       31.50       37.44     10.85 o 
   6   7   0       45.91       43.58      6.16 o 
   7   7   0       33.14       28.81      6.93 o 
   8   7   0        2.80        7.32      7.36 o 
   9   7   0       91.96      100.04      7.99 o 
  10   7   0       57.72       68.95     12.16 o 
   0   8   0      329.64      341.04      7.49 o 
   1   8   0       29.13       35.57      4.64 o 
   2   8   0      276.33      275.73      5.31 o 
   3   8   0      278.52      283.23      5.75 o 
   4   8   0      915.62      872.53     11.43 o 
   5   8   0      128.38      138.74      6.84 o 
   6   8   0       40.66       40.98      5.96 o 
   7   8   0      229.08      222.45     12.73 o 
   8   8   0       25.04       23.77      7.04 o 
   9   8   0        9.66       16.51     11.07 o 
  10   8   0        0.41        6.26      8.59 o 
   1   9   0      241.98      254.18      5.26 o 
   2   9   0      314.25      323.01      7.73 o 
   3   9   0      633.33      615.75      6.57 o 
   4   9   0       96.27       88.86      6.00 o 
   5   9   0        1.77        2.91      6.29 o 
   6   9   0       46.88       57.22      6.62 o 
   7   9   0       48.76       36.11      7.01 o 
   8   9   0        0.31       11.06      7.31 o 
   9   9   0        1.48       18.52     16.29 o 
   0  10   0      210.10      200.93      8.02 o 
   1  10   0      591.07      566.02      6.00 o 
   2  10   0       39.84       38.05      5.47 o 
   3  10   0      155.77      154.26      5.88 o 
   4  10   0      119.72      111.67      5.89 o 
   5  10   0       31.53       28.08      6.63 o 
   6  10   0       81.04       79.34      7.47 o 
   7  10   0       32.75       39.60      6.71 o 
   8  10   0        3.33       12.39     10.04 o 
   9  10   0        1.53      -10.55     12.74 o 
   1  11   0      266.96      260.35      6.03 o 
   2  11   0      186.91      183.85      6.32 o 
   3  11   0      119.72      113.99      6.01 o 
   4  11   0       56.81       50.36      6.34 o 
   5  11   0        5.33       20.02      7.45 o 
   6  11   0       16.76       24.79      7.66 o 
   7  11   0        2.46       -1.13      6.97 o 
   8  11   0        2.61        4.66      8.49 o 
   0  12   0      214.48      206.95      8.74 o 
   1  12   0      284.94      261.70      6.14 o 
   2  12   0        0.37        3.44      5.76 o 
   3  12   0        0.10       11.82      6.18 o 
   4  12   0       16.20       23.37      6.61 o 
   5  12   0        0.75       13.89     11.16 o 
   6  12   0        1.70        7.28     11.95 o 
   7  12   0       43.08       53.43      7.99 o 
   1  13   0        4.03        8.47      5.76 o 
   2  13   0       37.46       40.71      6.08 o 
   3  13   0       13.74       14.54      6.32 o 
   4  13   0        0.09        6.63      6.54 o 
   5  13   0        0.17       -1.67     11.89 o 
   6  13   0       12.68       14.13     12.52 o 
   0  14   0        4.92        8.20      9.08 o 
   1  14   0        0.22       13.14      6.41 o 
   2  14   0        0.09        4.86      6.67 o 
   3  14   0        0.00       -0.39      6.81 o 
   4  14   0        7.58       12.71      9.31 o 
   5  14   0        0.30      -11.53     12.66 o 
   1  15   0        0.83        6.05      8.14 o 
   2  15   0        9.95       19.48      7.34 o 
   3  15   0        7.28       11.95      8.86 o 
 -12   1   1       38.82       42.14      9.20 o 
 -11   1   1        0.55        3.27      7.18 o 
 -10   1   1       78.75       69.68      6.54 o 
  -9   1   1        0.52        4.19      6.04 o 
  -8   1   1       21.57       20.61      5.58 o 
  -7   1   1      396.10      402.75      7.09 o 
  -6   1   1      687.73      744.59      6.44 o 
  -5   1   1       11.53       24.58      4.68 o 
  -4   1   1       71.36       70.14      4.83 o 
  -3   1   1      745.71      812.56      7.11 o 
  -2   1   1      372.04      380.89      6.42 o 
  -1   1   1      919.58      947.33     10.32 o 
   0   1   1     1339.05     1383.92     21.43 o 
   1   1   1     2636.61     2519.82     18.45 o 
   2   1   1      139.56      171.60      5.60 o 
   3   1   1      252.23      289.59      8.73 o 
   4   1   1      480.25      499.65      5.44 o 
   5   1   1     1971.13     1934.59     15.89 o 
   6   1   1      599.11      589.12      6.04 o 
   7   1   1       34.27       35.19      5.12 o 
   8   1   1       33.87       34.51      5.56 o 
   9   1   1       18.71       15.07      5.91 o 
  10   1   1        1.45        4.24      7.12 o 
  11   1   1        0.42        7.24      8.14 o 
 -12   2   1        9.72       11.13      9.33 o 
 -11   2   1       42.99       51.45      8.14 o 
 -10   2   1      107.49      112.91      7.67 o 
  -9   2   1      137.43      146.11      6.51 o 
  -8   2   1      655.04      643.94      6.93 o 
  -7   2   1      556.22      564.39     16.42 o 
  -6   2   1       48.08       43.10      5.06 o 
  -5   2   1       74.28       66.66      4.88 o 
  -4   2   1     1974.41     2054.93     17.69 o 
  -3   2   1      333.89      330.29      5.90 o 
  -2   2   1      211.64      189.58      5.87 o 
  -1   2   1      556.37      623.32      7.07 o 
   0   2   1      959.76      890.40      7.78 o 
   1   2   1     3556.33     3423.52     43.00 o 
   3   2   1     2090.36     2061.10      9.71 o 
   4   2   1      457.22      394.30      5.91 o 
   5   2   1     2471.89     2593.64     10.05 o 
   6   2   1        0.03        6.96      5.25 o 
   7   2   1      122.52      120.44      5.98 o 
   8   2   1      191.71      185.76      6.93 o 
   9   2   1       41.46       39.23      6.64 o 
  10   2   1       23.19       24.59      7.44 o 
  11   2   1        1.65        1.42      8.00 o 
 -11   3   1       19.83       22.84      8.55 o 
 -10   3   1      225.50      204.12      7.84 o 
  -9   3   1       52.70       55.09      6.68 o 
  -8   3   1        0.21        3.41      6.53 o 
  -7   3   1      937.38      926.77     10.94 o 
  -6   3   1     1700.74     1706.15      9.14 o 
  -5   3   1      582.84      532.74      6.61 o 
  -4   3   1     1177.56     1200.43     14.87 o 
  -3   3   1      694.41      715.13      7.41 o 
  -2   3   1        3.32        9.61      5.32 o 
  -1   3   1      218.37      262.76      5.26 o 
   0   3   1     3068.24     2978.48     32.10 o 
   1   3   1     5492.26     5144.48     40.45 o 
   2   3   1     4283.35     4268.87     40.07 o 
   3   3   1      320.91      305.41      5.05 o 
   4   3   1      455.33      487.91      6.25 o 
   5   3   1     1178.23     1179.75     11.38 o 
   6   3   1      839.66      819.88      7.14 o 
   7   3   1      440.34      477.25      6.78 o 
   8   3   1       88.32       92.68      6.61 o 
   9   3   1       43.56       42.19      6.85 o 
  10   3   1        0.56        7.36      7.22 o 
  11   3   1        0.20        0.24      8.32 o 
 -11   4   1        1.13        1.01      8.33 o 
 -10   4   1       77.79       95.03      8.31 o 
  -9   4   1       84.14       82.79     11.08 o 
  -8   4   1      352.46      336.53      7.61 o 
  -7   4   1      548.14      527.86      7.99 o 
  -6   4   1       75.44       89.89      6.29 o 
  -5   4   1      350.20      360.71      6.54 o 
  -4   4   1      249.87      248.50      6.12 o 
  -3   4   1       30.17       45.60      5.46 o 
  -2   4   1     1383.57     1474.20      8.01 o 
  -1   4   1     1174.33     1175.28      7.18 o 
   0   4   1       35.46       50.80      4.16 o 
   1   4   1      253.63      241.12      4.78 o 
   2   4   1     3467.36     3419.42     15.15 o 
   3   4   1     2398.90     2323.62      9.31 o 
   4   4   1     1840.09     1871.24     15.11 o 
   5   4   1      380.41      380.88      5.88 o 
   6   4   1        3.80        7.63      5.41 o 
   7   4   1       24.45       24.61      5.67 o 
   8   4   1       97.10      100.39      6.14 o 
   9   4   1       13.47       18.38      6.43 o 
  10   4   1       48.78       49.38      7.70 o 
  11   4   1       15.12        9.49      8.44 o 
 -11   5   1       18.92        6.29      9.13 o 
 -10   5   1       66.96       80.08     11.13 o 
  -9   5   1       17.18       19.62      7.46 o 
  -8   5   1        1.15        5.20      7.40 o 
  -7   5   1      217.55      218.20      7.02 o 
  -6   5   1      103.53      102.42      6.45 o 
  -5   5   1      121.51      125.04      6.01 o 
  -4   5   1       21.01       29.96      5.33 o 
  -3   5   1       17.73       20.42      5.05 o 
  -2   5   1       76.16       79.61      4.17 o 
  -1   5   1      392.01      390.98      5.16 o 
   0   5   1      390.97      406.57      4.99 o 
   1   5   1       15.78       11.66      4.12 o 
   2   5   1     1286.55     1300.02     15.14 o 
   3   5   1       66.67       62.32      5.26 o 
   4   5   1       74.71       78.76      5.20 o 
   5   5   1       98.54      103.63      4.98 o 
   6   5   1      115.96      116.83      6.01 o 
   7   5   1       38.14       44.71      6.24 o 
   8   5   1       11.58       16.63      6.94 o 
   9   5   1       24.28       32.01     10.44 o 
  10   5   1        0.98        9.51      8.81 o 
  11   5   1        0.99        2.53      8.62 o 
 -11   6   1        1.41       -4.08      8.79 o 
 -10   6   1        3.07       24.10      8.11 o 
  -9   6   1       51.60       64.57      7.55 o 
  -8   6   1       15.86       19.73      7.15 o 
  -7   6   1        0.02        2.59      6.78 o 
  -6   6   1       46.61       54.77      9.19 o 
  -5   6   1        3.00       -1.11      6.14 o 
  -4   6   1       57.51       55.53      5.52 o 
  -3   6   1        0.11       -0.16      4.64 o 
  -2   6   1      170.12      187.42      4.95 o 
  -1   6   1      196.00      199.44      4.72 o 
   0   6   1       90.88      109.35      4.20 o 
   1   6   1      327.05      348.28      4.84 o 
   2   6   1       60.15       59.85      4.44 o 
   3   6   1      127.44      137.58      4.99 o 
   4   6   1      149.71      149.39      5.81 o 
   5   6   1      281.16      297.62      6.39 o 
   6   6   1      451.99      446.94      8.41 o 
   7   6   1       59.52       67.85      6.93 o 
   8   6   1        0.26        0.53      6.63 o 
   9   6   1       79.62       76.36      7.75 o 
  10   6   1       21.55       15.99      8.16 o 
 -10   7   1       64.78       64.17     12.19 o 
  -9   7   1        6.47        6.50      7.78 o 
  -8   7   1      148.97      164.95     15.91 o 
  -7   7   1       42.79       49.40      6.98 o 
  -6   7   1      264.20      277.01      7.11 o 
  -5   7   1        9.20       13.52      6.84 o 
  -4   7   1      109.86       90.43      5.88 o 
  -3   7   1        2.36       -0.25      4.92 o 
  -2   7   1       98.02      105.56      4.85 o 
  -1   7   1     1022.11     1032.48      6.95 o 
   0   7   1      157.63      162.88      4.50 o 
   1   7   1        6.85        4.29      4.29 o 
   2   7   1       69.28       74.67      4.50 o 
   3   7   1      279.82      269.30      5.37 o 
   4   7   1      191.00      191.45      6.34 o 
   5   7   1      550.91      543.85      7.21 o 
   6   7   1       46.42       41.50      6.73 o 
   7   7   1      171.17      169.53      6.88 o 
   8   7   1      109.19      113.85      7.50 o 
   9   7   1        3.61        6.00      7.78 o 
  10   7   1       13.54       24.89     10.46 o 
 -10   8   1      133.20      125.27     12.06 o 
  -9   8   1       79.41       84.09     11.34 o 
  -8   8   1      145.36      149.10      7.27 o 
  -7   8   1      119.71      127.29      6.90 o 
  -6   8   1       69.88       71.59      6.97 o 
  -5   8   1        0.85       14.82      6.48 o 
  -4   8   1      375.36      363.02      6.86 o 
  -3   8   1       30.78       22.72      5.16 o 
  -2   8   1      393.11      405.02      5.56 o 
  -1   8   1        5.87       12.08      4.75 o 
   0   8   1      258.81      275.00      4.96 o 
   1   8   1      186.19      198.28      5.06 o 
   2   8   1     1038.43     1009.13      6.57 o 
   3   8   1     2391.05     2336.44     19.84 o 
   4   8   1       18.29       21.99      6.14 o 
   5   8   1      351.57      331.67      7.37 o 
   6   8   1       78.41       84.43      7.03 o 
   7   8   1        1.20        7.85      9.46 o 
   8   8   1      169.41      160.24      9.91 o 
   9   8   1        2.42        1.11      7.95 o 
  10   8   1        5.51        9.23      8.00 o 
  -8   9   1       24.83       23.76      7.86 o 
  -7   9   1      394.54      395.94      8.12 o 
  -6   9   1      243.87      234.57      7.41 o 
  -5   9   1       13.68        5.75      6.72 o 
  -4   9   1      105.70      100.54      6.18 o 
  -3   9   1       12.78       20.84      5.40 o 
  -2   9   1       15.64       16.93      5.18 o 
  -1   9   1      120.51      117.22      4.92 o 
   0   9   1      353.97      351.52      5.60 o 
   1   9   1      402.64      385.96      5.56 o 
   2   9   1      243.19      235.98      5.76 o 
   3   9   1       16.83       18.29      5.51 o 
   4   9   1       95.57       95.89      6.38 o 
   5   9   1       38.38       39.25      6.93 o 
   6   9   1      262.53      243.94      6.61 o 
   7   9   1       69.00       69.96      7.59 o 
   8   9   1        4.13        3.44      7.76 o 
   9   9   1       43.16       39.50      7.89 o 
  -9  10   1       32.28       41.42     12.60 o 
  -8  10   1       33.63       40.24     11.60 o 
  -7  10   1       69.83       75.43      7.77 o 
  -6  10   1       31.65       42.06      7.32 o 
  -5  10   1      264.56      271.25      7.58 o 
  -4  10   1        2.01        2.67      5.78 o 
  -3  10   1      328.21      307.22      6.20 o 
  -2  10   1      792.30      750.45      7.66 o 
  -1  10   1      191.86      193.09      5.39 o 
   0  10   1      123.22      121.18      6.57 o 
   1  10   1      365.14      341.06      5.63 o 
   2  10   1      115.05      114.12      5.36 o 
   3  10   1       59.53       64.37      5.63 o 
   4  10   1      136.87      135.66      6.30 o 
   5  10   1      100.04      107.27     11.84 o 
   6  10   1        4.66       11.61      8.69 o 
   7  10   1        9.99       15.28     13.18 o 
   8  10   1       14.47       14.99      8.16 o 
   9  10   1       21.88       30.68     12.91 o 
  -8  11   1       13.67       10.48     10.37 o 
  -7  11   1        4.76        7.83     15.20 o 
  -6  11   1        6.48        7.47      7.61 o 
  -5  11   1       32.88       42.62      7.54 o 
  -4  11   1       90.41       92.86      6.53 o 
  -3  11   1        1.16        1.22      5.80 o 
  -2  11   1      221.96      201.06      6.08 o 
  -1  11   1      119.82      121.01      5.53 o 
   0  11   1       18.01       15.65      5.31 o 
   1  11   1       78.74       72.26      5.46 o 
   2  11   1       11.45       10.84      5.51 o 
   3  11   1        0.20        3.10      5.80 o 
   4  11   1        6.70        9.98      5.88 o 
   5  11   1        4.14        5.95      9.57 o 
   6  11   1        3.51        2.11      7.16 o 
   7  11   1        0.12        2.37      8.66 o 
   8  11   1        0.66       17.30     12.67 o 
  -7  12   1       19.30       34.97     11.88 o 
  -6  12   1        0.00       -8.96      9.92 o 
  -5  12   1        9.41        0.84      7.34 o 
  -4  12   1       22.09       27.02      6.29 o 
  -3  12   1       38.17       35.39      6.23 o 
  -2  12   1        3.32        7.93      5.93 o 
  -1  12   1        0.94        1.81      5.80 o 
   0  12   1       51.15       41.30      5.78 o 
   1  12   1       13.86       18.76      5.71 o 
   2  12   1        2.36        6.63      5.82 o 
   3  12   1       10.16       13.87      6.01 o 
   4  12   1       71.93       74.19      6.61 o 
   5  12   1       44.89       58.76     11.26 o 
   6  12   1       20.57       23.85      8.27 o 
   7  12   1       19.75       14.65      8.00 o 
  -4  13   1        0.30        3.46      6.60 o 
  -3  13   1        0.94        0.90      6.49 o 
  -2  13   1        1.79        8.14      5.98 o 
  -1  13   1        6.76        7.27      6.03 o 
   0  13   1       12.86       19.14      6.09 o 
   1  13   1       99.72       93.31      6.29 o 
   2  13   1        9.28       13.64      5.98 o 
   3  13   1       13.76       20.59      6.62 o 
   4  13   1        1.55        5.42      6.86 o 
   5  13   1       82.70       85.66      8.59 o 
   6  13   1       85.13       93.30     12.57 o 
  -5  14   1        2.68       14.08     10.96 o 
  -4  14   1       33.30       27.83     15.17 o 
  -3  14   1        7.65        4.95      8.43 o 
  -2  14   1        1.16        8.67      7.85 o 
  -1  14   1       11.86       19.14      6.22 o 
   0  14   1       29.68       29.27      6.42 o 
   1  14   1        5.86        9.98      6.27 o 
   2  14   1       16.02       26.75      6.47 o 
   3  14   1      156.03      152.92      7.07 o 
   4  14   1       20.31       20.04      8.08 o 
   5  14   1       42.21       39.79     12.97 o 
  -3  15   1       26.10       28.97      9.03 o 
  -2  15   1        0.99       14.04      6.96 o 
  -1  15   1        0.00        4.00      6.81 o 
   0  15   1        5.05        9.72      6.90 o 
   1  15   1       38.89       39.81      8.15 o 
   2  15   1       20.70       20.05      7.13 o 
   3  15   1       10.81       14.83     17.19 o 
 -12   0   2        1.97        5.30     11.51 o 
 -11   0   2        2.39        2.57     10.15 o 
 -10   0   2        3.71        7.70      9.11 o 
  -9   0   2        0.53        9.00      8.52 o 
  -8   0   2       17.89       24.54      7.78 o 
  -7   0   2       47.55       52.43      7.70 o 
  -6   0   2      633.86      644.78      9.05 o 
  -5   0   2     8020.98     7780.82     48.72 o 
  -4   0   2     1116.36     1045.23     10.08 o 
  -3   0   2      142.47      129.54      6.86 o 
  -2   0   2      458.05      497.87      8.94 o 
  -1   0   2    11879.66     9863.61    173.06 o 
   1   0   2     4853.27     4654.95     29.71 o 
   2   0   2     1612.75     1573.36     11.39 o 
   3   0   2      286.43      314.19      9.93 o 
   4   0   2      293.79      321.80      8.69 o 
   5   0   2     2203.95     2189.53     29.53 o 
   6   0   2      152.30      139.64      6.72 o 
   7   0   2     1719.19     1776.16     23.60 o 
   8   0   2      365.15      391.37      8.57 o 
   9   0   2       81.18       89.66      9.07 o 
  10   0   2       34.52       43.14      8.54 o 
  11   0   2      140.34      115.18     15.17 o 
 -12   1   2        9.59        9.36      7.99 o 
 -11   1   2        0.02        5.75      7.08 o 
 -10   1   2        3.61        8.39      6.48 o 
  -9   1   2        0.04        3.20      6.03 o 
  -8   1   2      102.83      112.03      6.97 o 
  -7   1   2      169.81      162.51      5.55 o 
  -6   1   2      274.65      298.50      5.57 o 
  -5   1   2      134.35      152.79      5.26 o 
  -4   1   2     3262.68     3175.21     15.14 o 
  -3   1   2      573.61      536.71      6.12 o 
  -2   1   2     6921.41     6697.42    100.40 o 
  -1   1   2    10738.68     9758.81    199.22 o 
   0   1   2      708.53      694.20      7.78 o 
   1   1   2        1.33        0.34      5.78 o 
   2   1   2      115.58      103.09      4.76 o 
   3   1   2      234.14      240.46      5.18 o 
   4   1   2      535.33      492.83      5.16 o 
   5   1   2      856.16      908.50      6.18 o 
   6   1   2      254.39      275.37      5.35 o 
   7   1   2       45.01       43.79      5.22 o 
   8   1   2      227.38      217.61      6.61 o 
   9   1   2      325.30      341.47      9.39 o 
  10   1   2      164.21      164.54      7.48 o 
  11   1   2        0.07       -1.17      7.81 o 
 -12   2   2       13.68       16.47      9.36 o 
 -11   2   2        1.18        3.85      7.99 o 
 -10   2   2        8.82       11.58      6.63 o 
  -9   2   2        4.11       10.31      6.31 o 
  -8   2   2       15.78       18.07      5.71 o 
  -7   2   2       64.70       68.44      5.78 o 
  -6   2   2        0.10        3.43      5.24 o 
  -5   2   2      257.91      254.98      5.54 o 
  -4   2   2     2019.90     2198.11     27.32 o 
  -3   2   2      223.68      198.62      5.28 o 
  -2   2   2       40.98       47.32      5.11 o 
  -1   2   2     1799.37     1749.31     17.11 o 
   0   2   2     1694.98     1562.40      8.51 o 
   2   2   2     8485.81     7986.00     69.80 o 
   3   2   2      104.07      107.55     10.47 o 
   4   2   2       62.36       62.37      4.93 o 
   5   2   2      191.12      189.08      5.43 o 
   6   2   2        1.43        8.26      5.50 o 
   7   2   2     1175.88     1195.30      9.03 o 
   8   2   2       43.84       47.72      6.46 o 
   9   2   2        0.60       10.30      6.62 o 
  10   2   2        0.53       10.17      6.88 o 
  11   2   2       33.72       36.67      8.07 o 
 -11   3   2        8.44        4.15      8.63 o 
 -10   3   2        0.43        5.17      7.14 o 
  -9   3   2        5.47       16.95      7.00 o 
  -8   3   2       92.25       88.20      6.79 o 
  -7   3   2       15.91        9.55      5.94 o 
  -6   3   2        0.61        2.94      5.72 o 
  -5   3   2        0.69        3.99      5.46 o 
  -4   3   2     1275.49     1454.91     17.04 o 
  -3   3   2      371.57      431.34      6.68 o 
  -2   3   2      187.50      236.09      5.40 o 
  -1   3   2      956.91      972.24      6.87 o 
   0   3   2      185.07      201.08      4.85 o 
   1   3   2     1635.96     1746.66     13.14 o 
   2   3   2     1605.08     1587.04     12.98 o 
   3   3   2      387.50      403.63      5.97 o 
   4   3   2      835.63      870.40      7.98 o 
   5   3   2        2.41        0.25      5.13 o 
   6   3   2       33.01       40.50      5.50 o 
   7   3   2      175.08      184.29      6.10 o 
   8   3   2        2.52        7.43      6.13 o 
   9   3   2       20.26       17.95      6.47 o 
  10   3   2        1.11       -1.02      6.88 o 
  11   3   2        5.88        4.23      8.29 o 
 -11   4   2       55.47       54.86     11.67 o 
 -10   4   2       21.10       28.47      8.24 o 
  -9   4   2        5.09       16.56     10.70 o 
  -8   4   2        0.00        9.29      6.78 o 
  -7   4   2      290.32      307.06      7.19 o 
  -6   4   2      542.86      518.69     15.09 o 
  -5   4   2      938.63      946.71     11.95 o 
  -4   4   2       31.26       25.23      5.03 o 
  -3   4   2       84.73      107.08      5.72 o 
  -2   4   2      631.47      708.23      6.07 o 
  -1   4   2       12.16       14.49      4.16 o 
   0   4   2      368.43      355.45      4.88 o 
   1   4   2     1778.50     1893.26     13.82 o 
   2   4   2      172.78      178.61      4.70 o 
   3   4   2      601.40      636.51      6.50 o 
   4   4   2     1038.62     1098.84     13.63 o 
   5   4   2       53.88       52.27      4.69 o 
   6   4   2      128.33      109.11      5.45 o 
   7   4   2      493.33      492.98      6.45 o 
   8   4   2        0.40        5.41      5.78 o 
   9   4   2        0.02        3.02      6.26 o 
  10   4   2        0.36       12.09      7.07 o 
  11   4   2       16.79       16.41      7.99 o 
 -11   5   2        2.76       17.28      9.00 o 
 -10   5   2       65.79       64.94      8.00 o 
  -9   5   2       56.47       69.09      7.92 o 
  -8   5   2      518.58      498.80      8.03 o 
  -7   5   2      143.18      146.29      9.16 o 
  -6   5   2        0.17        4.52      6.38 o 
  -5   5   2        4.74        7.75      5.85 o 
  -4   5   2     3269.90     3357.45     14.38 o 
  -3   5   2     1494.97     1454.48     10.15 o 
  -2   5   2     2340.17     2295.80     18.56 o 
  -1   5   2      107.28      103.25      4.27 o 
   0   5   2       47.09       64.88      4.19 o 
   1   5   2      240.28      259.85      4.67 o 
   2   5   2       20.49       35.04      4.01 o 
   3   5   2      349.37      321.41      5.53 o 
   4   5   2      486.65      509.39      6.36 o 
   5   5   2      143.15      142.20      5.52 o 
   6   5   2        1.98        5.03      5.64 o 
   7   5   2       49.60       47.21      5.98 o 
   8   5   2       95.81       91.61      6.43 o 
   9   5   2      135.06      129.80      6.98 o 
  10   5   2      148.90      145.68      8.26 o 
  11   5   2        1.85       15.96      9.24 o 
 -11   6   2       11.12       15.04      9.22 o 
 -10   6   2      110.88      119.57      8.30 o 
  -9   6   2        4.27        9.96      7.50 o 
  -8   6   2       46.35       49.52      7.17 o 
  -7   6   2        8.07       17.01      6.75 o 
  -6   6   2      713.36      685.46      7.35 o 
  -5   6   2     3002.75     2980.18     35.41 o 
  -4   6   2      123.12       99.89      6.15 o 
  -3   6   2       39.52       39.93      4.82 o 
  -2   6   2      645.16      683.16      5.81 o 
  -1   6   2     1886.58     1904.30      9.59 o 
   0   6   2      489.50      576.06      5.36 o 
   1   6   2      514.64      549.78      6.10 o 
   2   6   2       19.28       28.23      4.24 o 
   3   6   2      298.23      306.71      5.49 o 
   4   6   2       15.91       19.20      6.59 o 
   5   6   2     2401.28     2300.05     31.30 o 
   6   6   2        0.67       -1.33      5.82 o 
   7   6   2      240.60      240.73      6.72 o 
   8   6   2      372.69      364.14     16.42 o 
   9   6   2       17.56       23.70     14.25 o 
  10   6   2       23.19       28.54      8.23 o 
 -10   7   2        0.50       10.65      8.28 o 
  -9   7   2       18.23       10.44      7.82 o 
  -8   7   2        0.13       -6.99      8.15 o 
  -7   7   2      265.15      265.78      7.42 o 
  -6   7   2       20.28       19.41      6.56 o 
  -5   7   2      196.93      196.77      5.93 o 
  -4   7   2      899.43      886.52     10.47 o 
  -3   7   2      378.91      367.61      6.15 o 
  -2   7   2      250.07      238.34      5.09 o 
  -1   7   2      181.18      178.65      4.73 o 
   0   7   2      120.89      119.97      4.63 o 
   1   7   2      123.03      120.34      4.77 o 
   2   7   2       25.17       23.74      4.53 o 
   3   7   2      949.44      909.24      6.47 o 
   4   7   2      295.95      309.19      9.21 o 
   5   7   2       36.33       43.70      5.74 o 
   6   7   2       43.30       49.63      5.78 o 
   7   7   2        0.05        1.50     12.72 o 
   8   7   2      172.67      170.57      7.77 o 
   9   7   2       13.83       11.31      7.83 o 
  10   7   2        4.90       13.00      9.80 o 
 -10   8   2        0.04      -11.96     11.96 o 
  -9   8   2        7.39       19.11      7.95 o 
  -8   8   2       20.95       20.75     12.39 o 
  -7   8   2        4.86        1.16      9.15 o 
  -6   8   2       83.76       77.76      6.95 o 
  -5   8   2       14.68       15.50      6.46 o 
  -4   8   2       12.18       19.21      6.28 o 
  -3   8   2       48.80       56.74      5.27 o 
  -2   8   2       18.61       18.11      4.64 o 
  -1   8   2        0.43        3.54      4.54 o 
   0   8   2       45.76       45.98      4.70 o 
   1   8   2       42.99       50.08      4.62 o 
   2   8   2      829.26      838.24      6.70 o 
   3   8   2      348.95      318.33      5.68 o 
   4   8   2      207.14      208.28      7.80 o 
   5   8   2      225.38      222.34      6.59 o 
   6   8   2       38.94       32.09      6.93 o 
   7   8   2       36.56       42.14      9.29 o 
   8   8   2        1.12       -0.77      7.64 o 
   9   8   2        1.37        2.03      7.34 o 
  10   8   2        0.03       18.09     10.71 o 
  -8   9   2       18.92       19.98      7.79 o 
  -7   9   2        3.36        9.07      7.27 o 
  -6   9   2        9.21       -2.38      6.43 o 
  -5   9   2       11.23        3.05      6.23 o 
  -4   9   2       13.74       18.76      5.87 o 
  -3   9   2        5.71       14.02      5.40 o 
  -2   9   2      380.08      386.71      5.75 o 
  -1   9   2        0.45        0.29      4.79 o 
   0   9   2        8.81        8.49      4.80 o 
   1   9   2       62.04       58.49      4.93 o 
   2   9   2       98.74       83.98      5.41 o 
   3   9   2       87.08       77.55      5.40 o 
   4   9   2       23.44       29.12      5.73 o 
   5   9   2        1.25        1.44      6.49 o 
   6   9   2        0.04        2.48      7.18 o 
   7   9   2        6.64        7.72      7.43 o 
   8   9   2        7.46       11.46      7.97 o 
   9   9   2       21.48       27.75      8.53 o 
  -9  10   2        3.36       13.84     10.83 o 
  -8  10   2        4.03       10.32      7.51 o 
  -7  10   2       32.20       46.61      9.53 o 
  -6  10   2      102.22      100.77      7.36 o 
  -5  10   2      155.06      151.17      7.31 o 
  -4  10   2        7.86        3.18      6.18 o 
  -3  10   2      265.46      247.94      6.16 o 
  -2  10   2      153.63      161.56      5.60 o 
  -1  10   2       63.92       63.72      5.28 o 
   0  10   2      100.04      100.48      5.49 o 
   1  10   2       30.06       30.57      5.34 o 
   2  10   2      180.24      170.95      5.42 o 
   3  10   2      275.00      242.72      5.95 o 
   4  10   2       61.30       68.37      6.57 o 
   5  10   2        0.33       11.74      6.80 o 
   6  10   2       97.57       88.20      6.60 o 
   7  10   2      107.44      115.29      7.37 o 
   8  10   2       10.39        7.97     12.42 o 
  -7  11   2      152.40      152.71     10.18 o 
  -6  11   2        1.43        1.82      6.62 o 
  -5  11   2       29.03       32.75      7.52 o 
  -4  11   2      173.33      175.65      6.75 o 
  -3  11   2       50.03       52.18      5.95 o 
  -2  11   2      672.36      659.44      6.74 o 
  -1  11   2       52.62       38.77      5.52 o 
   0  11   2       49.59       52.45      5.44 o 
   1  11   2        0.01        5.73      5.31 o 
   2  11   2       13.08       23.20      5.43 o 
   3  11   2        0.02        2.37      5.68 o 
   4  11   2       26.97       30.22      6.75 o 
   5  11   2       97.35       98.85      6.44 o 
   6  11   2       11.01       26.05      7.81 o 
   7  11   2        1.69        7.83      8.12 o 
   8  11   2       51.71       49.01      8.19 o 
  -7  12   2        4.74        8.80     10.33 o 
  -6  12   2       12.48       41.02     11.63 o 
  -5  12   2      335.18      333.06      8.45 o 
  -4  12   2       43.75       36.39      8.57 o 
  -3  12   2       11.98       18.55      6.11 o 
  -2  12   2       46.97       54.51      5.80 o 
  -1  12   2       37.38       29.80      5.87 o 
   0  12   2      489.64      469.41      6.47 o 
   1  12   2        9.30       13.94      5.66 o 
   2  12   2       88.87       95.00      5.94 o 
   3  12   2        7.20       10.45      5.98 o 
   4  12   2        6.90       10.39      6.51 o 
   5  12   2       10.10        5.38      7.14 o 
   6  12   2       65.76       64.18      8.47 o 
   7  12   2       52.96       63.16      8.10 o 
  -5  13   2       11.97       16.61     11.85 o 
  -4  13   2       41.83       50.36      7.08 o 
  -3  13   2       60.91       61.76      6.42 o 
  -2  13   2       11.37       13.51      6.22 o 
  -1  13   2        0.28        3.71      6.74 o 
   0  13   2       53.72       54.21      5.96 o 
   1  13   2       33.84       42.87      5.88 o 
   2  13   2        2.49       13.09      6.10 o 
   3  13   2       67.63       71.35      7.23 o 
   4  13   2       18.72       26.76      6.66 o 
   5  13   2       40.67       46.04      8.17 o 
   6  13   2        0.12       -0.50      8.42 o 
  -5  14   2        0.22      -10.27     12.68 o 
  -4  14   2        6.36       14.00     10.82 o 
  -3  14   2        0.18       -0.04      8.22 o 
  -2  14   2       22.10       21.59      8.12 o 
  -1  14   2       25.42       19.86      6.22 o 
   0  14   2        2.72       17.73      6.21 o 
   1  14   2        1.68       -2.09      6.33 o 
   2  14   2        1.87       14.79      6.51 o 
   3  14   2        0.22        5.59      7.32 o 
   4  14   2       27.08       36.11      8.12 o 
  -3  15   2       31.10       42.24      7.45 o 
  -2  15   2        0.25       11.54      7.27 o 
  -1  15   2        6.10       14.29      6.94 o 
   0  15   2        0.47        2.16      6.82 o 
   1  15   2        6.45        6.85      6.78 o 
   2  15   2        0.01       11.29      8.33 o 
 -12   1   3       26.87       34.42      7.92 o 
 -11   1   3       32.11       34.78      7.03 o 
 -10   1   3        0.63        3.09      6.49 o 
  -9   1   3       44.76       47.54      6.20 o 
  -8   1   3      129.26      135.70      5.86 o 
  -7   1   3       25.13       25.16      5.40 o 
  -6   1   3       14.45       18.26      4.95 o 
  -5   1   3       10.57       13.71      4.81 o 
  -4   1   3      291.73      305.26      5.47 o 
  -3   1   3      382.68      393.42      5.56 o 
  -2   1   3      501.98      445.97      5.66 o 
  -1   1   3       12.93       17.67      4.53 o 
   0   1   3     1101.77     1094.36      7.93 o 
   1   1   3    11628.39    10629.51     32.27 o 
   2   1   3       28.38       32.43      4.17 o 
   3   1   3      241.64      242.66      5.11 o 
   4   1   3      181.20      177.55      5.08 o 
   5   1   3       14.36       16.50      4.89 o 
   6   1   3        1.26       17.68     12.35 o 
   7   1   3       25.52       24.92      5.53 o 
   8   1   3       34.21       37.73      6.21 o 
   9   1   3        1.04        7.17      6.71 o 
  10   1   3        0.34        7.06      7.15 o 
  11   1   3        4.86       13.56     10.03 o 
 -12   2   3        1.77       -0.86      9.88 o 
 -11   2   3       30.51       36.13      7.86 o 
 -10   2   3      103.02      104.20      6.99 o 
  -9   2   3       92.20       95.22      6.54 o 
  -8   2   3       94.43       84.15      5.86 o 
  -7   2   3       13.14       14.68      5.46 o 
  -6   2   3       31.37       31.19      4.88 o 
  -5   2   3       96.97      113.44      5.10 o 
  -4   2   3       34.75       28.94      4.77 o 
  -3   2   3     6773.10     6757.97     81.40 o 
  -2   2   3     3307.03     3192.03     30.89 o 
  -1   2   3      230.93      231.61      5.41 o 
   0   2   3     7060.08     6820.21     54.90 o 
   1   2   3     4051.72     4043.06     25.29 o 
   2   2   3       61.20       73.65      4.50 o 
   3   2   3     3442.18     3415.77     36.92 o 
   4   2   3      404.30      405.73      5.35 o 
   5   2   3      122.47      136.43      5.31 o 
   6   2   3      100.95       98.42      5.48 o 
   7   2   3       42.81       48.15      7.45 o 
   8   2   3        0.64        7.94      6.00 o 
   9   2   3      128.98      135.04      7.14 o 
  10   2   3       69.62       77.67      7.24 o 
  11   2   3       55.23       56.19      8.20 o 
 -11   3   3      128.00      129.73      9.44 o 
 -10   3   3       31.33       22.73      8.13 o 
  -9   3   3      331.55      306.82     11.40 o 
  -8   3   3      361.02      361.59      7.00 o 
  -7   3   3        6.97        8.96      5.64 o 
  -6   3   3        8.81       14.42      5.63 o 
  -5   3   3      336.19      318.66      6.32 o 
  -4   3   3     1301.85     1367.50     15.03 o 
  -3   3   3      378.24      356.53      5.66 o 
  -2   3   3     2224.31     2299.51     31.46 o 
  -1   3   3     1836.67     1776.28     13.72 o 
   0   3   3     1199.13     1155.32      9.05 o 
   1   3   3    14876.02    13878.01    136.50 o 
   2   3   3        1.77        4.26      4.60 o 
   3   3   3      936.05      950.44      6.64 o 
   4   3   3        5.77       15.64      4.67 o 
   5   3   3        0.04        3.90      5.01 o 
   6   3   3       59.39       69.98      5.56 o 
   7   3   3       95.91      106.82      6.13 o 
   8   3   3      119.97      133.24      6.33 o 
   9   3   3       33.95       46.03      6.64 o 
  10   3   3        5.35        4.86      7.05 o 
  11   3   3       33.40       35.19      8.44 o 
 -11   4   3        2.61       10.23     11.60 o 
 -10   4   3      334.43      317.52      8.86 o 
  -9   4   3       80.10       89.11      7.81 o 
  -8   4   3        9.55        8.04      7.13 o 
  -7   4   3       36.68       32.14      6.57 o 
  -6   4   3       82.38       95.78      6.28 o 
  -5   4   3       56.01       49.37      5.88 o 
  -4   4   3       71.27       50.79      5.63 o 
  -3   4   3      608.89      576.48      6.24 o 
  -2   4   3     5690.83     5649.11     93.16 o 
  -1   4   3      123.80      120.81      4.37 o 
   0   4   3      303.84      286.77      4.53 o 
   1   4   3       61.70       83.83      4.26 o 
   2   4   3     1169.73     1363.01     12.96 o 
   3   4   3     9344.63     9167.73     21.14 o 
   4   4   3      110.41      113.07      4.42 o 
   5   4   3      165.95      168.37      5.11 o 
   6   4   3        5.06        9.43      5.22 o 
   7   4   3      265.21      251.55      5.93 o 
   8   4   3      148.18      156.75     10.49 o 
   9   4   3      118.33      109.92      6.65 o 
  10   4   3      178.10      177.20      7.34 o 
  11   4   3       35.50       35.95      7.53 o 
 -11   5   3      131.41      130.81     13.76 o 
 -10   5   3        4.22        6.71      7.85 o 
  -9   5   3        7.02       -0.39      7.85 o 
  -8   5   3        3.24        8.28      6.92 o 
  -7   5   3      170.21      152.44      7.20 o 
  -6   5   3      614.80      598.90     13.90 o 
  -5   5   3      309.96      349.83     14.45 o 
  -4   5   3        8.34       14.42      5.40 o 
  -3   5   3       10.66       25.38      5.14 o 
  -2   5   3      462.64      521.25      6.89 o 
  -1   5   3     1408.02     1454.93     10.03 o 
   0   5   3      116.66      140.93      4.53 o 
   1   5   3      452.14      445.18      4.98 o 
   2   5   3      860.72      850.40     11.63 o 
   3   5   3      249.86      255.93      5.37 o 
   4   5   3     1087.90     1108.65     11.64 o 
   5   5   3      299.62      293.87      5.75 o 
   6   5   3       86.22       78.85      5.34 o 
   7   5   3        0.02        0.21      5.74 o 
   8   5   3       55.31       54.98      6.22 o 
   9   5   3       78.82       72.65      6.71 o 
  10   5   3        3.83        2.56      7.52 o 
 -11   6   3        1.44        3.96      8.73 o 
 -10   6   3       13.86       20.79      7.94 o 
  -9   6   3       11.25       15.49      7.52 o 
  -8   6   3       17.10       18.73      8.32 o 
  -7   6   3       26.59       25.80      8.05 o 
  -6   6   3        2.24        0.22      6.39 o 
  -5   6   3       20.06       19.16      6.72 o 
  -4   6   3        5.95        8.30      5.86 o 
  -3   6   3      160.47      165.42      5.50 o 
  -2   6   3        6.49        9.45      4.34 o 
  -1   6   3      796.18      863.86      8.26 o 
   0   6   3      578.17      679.40      5.85 o 
   1   6   3       19.77       20.64      4.20 o 
   2   6   3        5.24        2.25      4.22 o 
   3   6   3      105.05       99.40      5.41 o 
   4   6   3      722.17      712.21      6.69 o 
   5   6   3      825.47      813.32     10.36 o 
   6   6   3      485.06      488.29      6.53 o 
   7   6   3        1.53        5.90      6.01 o 
   8   6   3       14.41        6.74      6.51 o 
   9   6   3        0.40        5.67      7.13 o 
  10   6   3        9.89        8.78      8.39 o 
 -10   7   3        9.55       15.90      8.27 o 
  -9   7   3       10.84       14.37      7.63 o 
  -8   7   3        0.13       11.64      7.27 o 
  -7   7   3       42.20       42.18      6.65 o 
  -6   7   3       48.82       51.71      5.75 o 
  -5   7   3       35.15       45.14     10.04 o 
  -4   7   3      241.11      221.77      9.05 o 
  -3   7   3       78.19       78.23      5.12 o 
  -2   7   3       76.69       93.09      4.69 o 
  -1   7   3      143.23      142.03      4.76 o 
   0   7   3     2023.40     2039.29     16.22 o 
   1   7   3      401.24      365.37      5.05 o 
   2   7   3      351.06      327.08      4.94 o 
   3   7   3       20.56       20.82      4.90 o 
   4   7   3      164.54      151.65      5.99 o 
   5   7   3       38.27       35.33      5.30 o 
   6   7   3       48.85       54.44      5.96 o 
   7   7   3       18.49       20.11      6.36 o 
   8   7   3       11.63       18.48      7.61 o 
   9   7   3        0.26       10.04     20.88 o 
  10   7   3       14.99       18.80     16.82 o 
 -10   8   3       53.50       60.32     10.47 o 
  -9   8   3       72.41       71.93      8.07 o 
  -8   8   3       13.86       20.19     10.38 o 
  -7   8   3        0.21        5.46      6.56 o 
  -6   8   3       12.26       17.11      6.27 o 
  -5   8   3       70.26       60.68      6.61 o 
  -4   8   3       26.50       37.10      6.29 o 
  -3   8   3     1251.59     1219.91     21.33 o 
  -2   8   3     1054.76     1041.79     17.96 o 
  -1   8   3      375.01      354.84      8.05 o 
   0   8   3       84.83       74.56      4.85 o 
   1   8   3       86.63       94.83      4.93 o 
   2   8   3      379.21      380.92      5.49 o 
   3   8   3      331.53      332.49      5.64 o 
   4   8   3      196.40      183.54      6.32 o 
   5   8   3        7.02        9.33      6.16 o 
   6   8   3       11.53       15.83      5.76 o 
   7   8   3       10.84        8.09      6.72 o 
   8   8   3       78.53       89.83      7.82 o 
   9   8   3       14.50       23.25     10.12 o 
  -9   9   3        0.28       14.87      8.26 o 
  -8   9   3       54.18       47.06      7.29 o 
  -7   9   3       20.95       21.53      6.74 o 
  -6   9   3       49.64       55.05      6.11 o 
  -5   9   3      250.64      242.59      7.19 o 
  -4   9   3      284.02      266.07      6.06 o 
  -3   9   3       52.41       52.12      5.49 o 
  -2   9   3       73.74       85.51      5.36 o 
  -1   9   3      542.65      558.61      8.81 o 
   0   9   3      568.98      559.68      6.35 o 
   1   9   3      818.42      795.67     10.31 o 
   2   9   3       95.73       87.94      5.07 o 
   3   9   3        0.29        2.94      5.16 o 
   4   9   3        0.28        0.92      6.15 o 
   5   9   3        0.98        0.35      6.51 o 
   6   9   3        7.38        2.52      5.75 o 
   7   9   3       46.75       54.74      7.07 o 
   8   9   3       33.63       33.37     13.22 o 
   9   9   3        5.88       29.94      8.66 o 
  -9  10   3       35.08       45.02     12.64 o 
  -8  10   3       14.39       12.79      7.65 o 
  -7  10   3        0.63      -10.11     10.88 o 
  -6  10   3       18.42       16.38     11.94 o 
  -5  10   3       16.45       21.52      7.48 o 
  -4  10   3       41.00       45.06      6.56 o 
  -3  10   3       46.23       50.67      5.77 o 
  -2  10   3      600.35      589.47      7.62 o 
  -1  10   3       68.10       55.42      5.19 o 
   0  10   3       18.18       20.52      5.07 o 
   1  10   3       12.76       19.73      5.24 o 
   2  10   3       36.48       40.57      5.27 o 
   3  10   3      176.47      171.86      5.78 o 
   4  10   3       73.56       76.69      6.08 o 
   5  10   3       14.02       24.89      6.80 o 
   6  10   3       13.15       16.01      6.92 o 
   7  10   3        8.47       14.73     17.96 o 
   8  10   3       47.83       62.67      8.70 o 
  -8  11   3        2.24       -3.14     10.58 o 
  -7  11   3        0.03       -3.52     11.43 o 
  -6  11   3      156.99      156.58      7.41 o 
  -5  11   3      114.28       99.74      7.67 o 
  -4  11   3        0.22        1.45      6.81 o 
  -3  11   3        1.84        7.86      5.80 o 
  -2  11   3       32.09       32.60      5.77 o 
  -1  11   3       58.52       61.00      5.55 o 
   0  11   3        7.77        7.88      5.20 o 
   1  11   3       29.42       26.03      5.69 o 
   2  11   3        9.27       13.77      5.45 o 
   3  11   3        0.89        8.89      5.77 o 
   4  11   3       12.25       29.21      6.70 o 
   5  11   3       20.12       29.95      7.14 o 
   6  11   3       51.63       47.83      8.00 o 
   7  11   3       58.23       50.74      8.41 o 
  -7  12   3        6.06       14.17     11.89 o 
  -6  12   3        8.93        2.24      7.48 o 
  -5  12   3       12.47       27.00      7.94 o 
  -4  12   3       35.75       38.99      9.45 o 
  -3  12   3        5.64        8.85      5.81 o 
  -2  12   3       28.11       29.02      5.81 o 
  -1  12   3      300.60      278.43      6.01 o 
   0  12   3       34.82       42.24      5.74 o 
   1  12   3        0.02        1.36      5.70 o 
   2  12   3        0.76        3.28      5.83 o 
   3  12   3       26.78       35.70      6.02 o 
   4  12   3      211.84      181.86      8.71 o 
   5  12   3       10.08        8.68      7.05 o 
   6  12   3       55.74       60.05      8.55 o 
   7  12   3        9.51       32.08     12.71 o 
  -6  13   3       12.05       21.23     10.51 o 
  -5  13   3       30.30       42.36      9.37 o 
  -4  13   3        0.26        5.74      7.52 o 
  -3  13   3       22.21       26.93      6.40 o 
  -2  13   3       36.18       32.27      6.10 o 
  -1  13   3        0.26       -0.18      7.17 o 
   0  13   3      252.06      245.81      6.39 o 
   1  13   3       54.40       53.35      5.93 o 
   2  13   3       20.41       21.35      6.05 o 
   3  13   3       10.45       11.73      6.37 o 
   4  13   3       18.10       23.87      7.51 o 
   5  13   3       59.22       49.22      7.68 o 
  -5  14   3        3.73        3.16      7.82 o 
  -4  14   3       16.47       21.51      8.12 o 
  -3  14   3       74.73       74.02      7.03 o 
  -2  14   3       47.71       45.66      6.88 o 
  -1  14   3        7.75       10.71      6.42 o 
   0  14   3       11.77        8.21      6.54 o 
   1  14   3       20.80       21.49      6.62 o 
   2  14   3      119.18      100.10      6.98 o 
   3  14   3        2.33       -0.08      6.93 o 
   4  14   3       73.23       73.63      8.34 o 
  -2  15   3        4.79       15.06      7.14 o 
  -1  15   3       18.46       16.85      6.96 o 
   0  15   3        0.45        6.12      7.06 o 
   1  15   3       22.58       26.44      7.89 o 
   2  15   3       55.02       45.03      9.73 o 
 -12   0   4        7.56       15.55     11.15 o 
 -11   0   4      197.40      180.81     10.40 o 
 -10   0   4       91.60       89.93      9.90 o 
  -9   0   4      154.50      147.91      9.12 o 
  -8   0   4      174.11      167.80      8.77 o 
  -7   0   4      465.50      458.48      9.10 o 
  -6   0   4     1283.91     1231.33     30.74 o 
  -5   0   4        1.38        5.08      6.42 o 
  -4   0   4     1492.06     1557.79     36.22 o 
  -3   0   4        1.37        3.96      5.95 o 
  -2   0   4      719.42      702.26      8.07 o 
  -1   0   4     7173.65     6738.72     29.96 o 
   2   0   4     2852.59     2805.79     17.50 o 
   3   0   4      869.12      901.49     11.17 o 
   4   0   4       55.42       66.21      9.21 o 
   5   0   4      178.41      176.02      9.04 o 
   6   0   4      962.00      936.68     12.08 o 
   7   0   4      176.34      172.98     10.21 o 
   8   0   4      198.13      197.85     10.83 o 
   9   0   4        0.48       10.98     12.01 o 
  10   0   4       11.11       24.03     12.70 o 
  11   0   4        2.80       11.33     15.34 o 
 -12   1   4       59.05       51.62      8.34 o 
 -11   1   4        5.55        7.20      7.23 o 
 -10   1   4       89.86      103.40      6.89 o 
  -9   1   4      600.96      587.00      9.96 o 
  -8   1   4        7.74        8.47      5.77 o 
  -7   1   4     1151.61     1123.65     17.94 o 
  -6   1   4       18.97       22.82      4.81 o 
  -5   1   4        1.57        4.55      4.84 o 
  -4   1   4        5.80        5.59      4.54 o 
  -3   1   4      226.34      218.73      4.68 o 
  -2   1   4      544.31      537.75      6.04 o 
  -1   1   4        4.20       -0.34      4.09 o 
   0   1   4        5.52        1.81      7.57 o 
   1   1   4        7.24        1.53      5.36 o 
   2   1   4      286.50      287.13      8.72 o 
   3   1   4     2140.50     2112.30      8.67 o 
   4   1   4      715.82      707.28      9.50 o 
   5   1   4     1433.18     1412.91      8.01 o 
   6   1   4      108.80      111.61      5.39 o 
   7   1   4        2.94        5.97      5.79 o 
   8   1   4        0.01       -0.16      5.95 o 
   9   1   4       26.67       30.48      6.35 o 
  10   1   4        2.93       -5.82      9.47 o 
  11   1   4        5.20        7.06     10.37 o 
 -12   2   4       12.02       21.56      9.51 o 
 -11   2   4       25.50       21.75      7.58 o 
 -10   2   4        1.23        5.71      6.85 o 
  -9   2   4      112.95      118.90      6.64 o 
  -8   2   4      193.90      190.08      6.16 o 
  -7   2   4       64.29       71.92      5.60 o 
  -6   2   4        7.19        8.98      5.15 o 
  -5   2   4       62.45       59.26      4.94 o 
  -4   2   4     1499.03     1537.56     20.65 o 
  -3   2   4      209.90      215.17      5.43 o 
  -2   2   4       71.14       58.74      4.68 o 
  -1   2   4      508.54      523.71      5.84 o 
   0   2   4       67.59       64.06      4.58 o 
   1   2   4      669.27      684.51      5.98 o 
   2   2   4      445.48      429.84      5.17 o 
   3   2   4       93.83       90.41      4.63 o 
   4   2   4       60.45       66.81      4.84 o 
   5   2   4       29.58       31.90      5.05 o 
   6   2   4      234.30      238.94      5.91 o 
   7   2   4       21.11       24.30      5.79 o 
   8   2   4       16.20       18.04      6.02 o 
   9   2   4       54.86       50.31      6.83 o 
  10   2   4       11.88       14.93      7.54 o 
  11   2   4        4.17        5.48     10.52 o 
 -11   3   4        8.73       10.97      9.18 o 
 -10   3   4       15.98       15.29      8.60 o 
  -9   3   4      143.64      140.33      6.84 o 
  -8   3   4      190.50      196.10      6.51 o 
  -7   3   4      144.11      130.95      6.15 o 
  -6   3   4      110.72      112.55      5.82 o 
  -5   3   4       79.64      103.04      5.57 o 
  -4   3   4      599.64      703.45      7.86 o 
  -3   3   4     1413.75     1661.98     16.56 o 
  -2   3   4       48.35       49.86      4.89 o 
  -1   3   4       76.71       86.61      4.81 o 
   0   3   4        2.88        6.71      3.71 o 
   1   3   4      472.77      505.32      5.09 o 
   2   3   4      616.04      646.29      6.80 o 
   3   3   4      411.57      378.13      5.61 o 
   4   3   4       99.40      109.60      4.28 o 
   5   3   4       77.90       78.70      5.00 o 
   6   3   4       15.58       23.08      5.69 o 
   7   3   4      159.86      163.90      7.59 o 
   8   3   4        0.89       -3.56      6.24 o 
   9   3   4        7.01        4.00      6.51 o 
  10   3   4        3.54        5.44      7.30 o 
  11   3   4        7.89       16.97      8.24 o 
 -11   4   4        3.69       12.76      8.77 o 
 -10   4   4       54.39       61.56      8.94 o 
  -9   4   4      100.92      111.72      9.81 o 
  -8   4   4        5.39       10.70      6.99 o 
  -7   4   4      227.52      230.87      7.33 o 
  -6   4   4      106.91      107.20      6.37 o 
  -5   4   4      454.50      506.39     16.67 o 
  -4   4   4      577.45      576.21      6.18 o 
  -3   4   4      375.19      439.69      5.57 o 
  -2   4   4       74.76       83.89      4.51 o 
  -1   4   4        0.03        2.17      3.85 o 
   0   4   4        2.03        2.15      3.91 o 
   1   4   4     4391.41     4608.99     22.71 o 
   2   4   4     1440.75     1358.48      7.46 o 
   3   4   4     1084.04     1168.48      7.27 o 
   4   4   4      547.76      600.08     10.21 o 
   5   4   4      384.16      346.00      6.12 o 
   6   4   4     1445.04     1410.74     16.75 o 
   7   4   4       76.33       73.44      5.61 o 
   8   4   4        6.91       17.83      5.76 o 
   9   4   4       75.65       75.88      6.30 o 
  10   4   4       12.32       10.99      6.73 o 
 -11   5   4       55.64       55.74     12.19 o 
 -10   5   4       65.09       61.48      8.15 o 
  -9   5   4      505.41      496.49     18.33 o 
  -8   5   4      108.99      133.22      7.27 o 
  -7   5   4      503.66      456.41     15.44 o 
  -6   5   4      193.98      195.56      6.84 o 
  -5   5   4      180.39      193.36      6.35 o 
  -4   5   4      240.32      247.68      5.40 o 
  -3   5   4     1276.73     1365.36      9.62 o 
  -2   5   4     2006.04     2077.72     37.81 o 
  -1   5   4      292.17      299.81      4.64 o 
   0   5   4      141.54      166.74      4.37 o 
   1   5   4      150.89      158.39      4.29 o 
   2   5   4        1.74       -0.63      4.35 o 
   3   5   4     4551.78     4420.10     25.93 o 
   4   5   4     1346.47     1292.52     15.61 o 
   5   5   4      111.50      115.28      5.05 o 
   6   5   4      117.18      110.80      5.63 o 
   7   5   4        0.99        5.70      5.38 o 
   8   5   4       63.48       68.78      6.11 o 
   9   5   4       30.37       33.46      6.51 o 
  10   5   4       29.13       28.37      7.39 o 
 -11   6   4       34.57       45.75     15.62 o 
 -10   6   4      312.76      289.52     10.24 o 
  -9   6   4       44.81       41.91      7.60 o 
  -8   6   4      132.15      123.79      7.38 o 
  -7   6   4       58.84       59.13      6.90 o 
  -6   6   4      812.02      808.47     17.23 o 
  -5   6   4      443.73      422.33     13.83 o 
  -4   6   4       75.62       77.92      5.25 o 
  -3   6   4       14.42       14.02      5.06 o 
  -2   6   4      190.11      204.29      4.77 o 
  -1   6   4       18.77       22.10      4.24 o 
   0   6   4     3046.67     3098.51     24.83 o 
   1   6   4      202.08      179.20      4.60 o 
   2   6   4      591.04      535.72      5.36 o 
   3   6   4     1278.45     1305.99     12.04 o 
   4   6   4        1.97        8.30      5.89 o 
   5   6   4      778.11      788.60     11.37 o 
   6   6   4      203.62      210.43      5.85 o 
   7   6   4       21.44       26.96      5.93 o 
   8   6   4       86.86       84.90      6.47 o 
   9   6   4       13.48       19.20      6.92 o 
  10   6   4        4.19        5.35      7.67 o 
 -10   7   4        0.24       -6.71      8.40 o 
  -9   7   4      154.36      153.66      7.96 o 
  -8   7   4      119.42      110.36      7.59 o 
  -7   7   4      222.34      198.66      6.86 o 
  -6   7   4        0.04        1.59      6.08 o 
  -5   7   4        0.04       -2.31      5.54 o 
  -4   7   4      165.29      161.88      5.89 o 
  -3   7   4      159.15      168.07      5.33 o 
  -2   7   4      144.90      146.35      4.85 o 
  -1   7   4      197.56      200.73      4.83 o 
   0   7   4      515.03      501.96      5.25 o 
   1   7   4      269.73      295.25      5.03 o 
   2   7   4        7.70        8.38      4.33 o 
   3   7   4      642.27      610.37      6.22 o 
   4   7   4      860.76      820.07     10.05 o 
   5   7   4       68.15       68.34      5.32 o 
   6   7   4        1.25       -5.21      5.78 o 
   7   7   4        0.94        7.36      6.21 o 
   8   7   4        5.09       11.62      6.69 o 
   9   7   4        0.84        1.77      7.44 o 
 -10   8   4        3.28        7.22      8.67 o 
  -9   8   4       26.68       16.55      8.00 o 
  -8   8   4        9.40       17.33      7.49 o 
  -7   8   4        0.20       -3.81      7.15 o 
  -6   8   4       46.09       49.93      6.90 o 
  -5   8   4       78.77       73.21      6.26 o 
  -4   8   4       32.74       30.91      6.17 o 
  -3   8   4       67.87       60.74      5.77 o 
  -2   8   4        0.60        8.33      4.93 o 
  -1   8   4       76.50       73.26      4.74 o 
   0   8   4      203.98      198.74      4.77 o 
   1   8   4      288.15      286.68      4.96 o 
   2   8   4       78.13       78.91      4.86 o 
   3   8   4       94.37       91.88      4.89 o 
   4   8   4       11.21       13.79      5.99 o 
   5   8   4        3.50        2.24      6.12 o 
   6   8   4        2.09        8.93      5.95 o 
   7   8   4       13.23       17.25      6.50 o 
   8   8   4       51.44       43.07      7.40 o 
   9   8   4        0.90       11.39      8.42 o 
  -9   9   4        0.14       11.27     11.53 o 
  -8   9   4        3.81       15.16      7.75 o 
  -7   9   4        1.33       -2.53     10.64 o 
  -6   9   4       13.51       12.35      6.48 o 
  -5   9   4      110.20       92.90      8.96 o 
  -4   9   4      213.30      219.02      9.11 o 
  -3   9   4       47.15       42.99      5.55 o 
  -2   9   4       45.25       43.45      5.20 o 
  -1   9   4       12.11        7.65      4.88 o 
   0   9   4       19.54       24.32      4.89 o 
   1   9   4        0.31        2.21      4.86 o 
   2   9   4       43.10       45.87      5.03 o 
   3   9   4       10.25       18.50      5.30 o 
   4   9   4       21.07       28.86      5.83 o 
   5   9   4       28.04       29.75      6.44 o 
   6   9   4        6.06       -0.12      6.28 o 
   7   9   4        0.10        5.93      6.85 o 
   8   9   4        2.69        6.36      7.63 o 
   9   9   4       32.42       33.87     11.20 o 
  -9  10   4        0.04       -3.07      8.26 o 
  -8  10   4        0.03       20.05      8.07 o 
  -7  10   4       58.87       60.30     11.09 o 
  -6  10   4        8.55       11.43      7.36 o 
  -5  10   4       52.29       64.50      7.21 o 
  -4  10   4       31.42       28.09      6.68 o 
  -3  10   4        2.10        6.26      5.63 o 
  -2  10   4       15.13       12.42      5.34 o 
  -1  10   4        1.06        5.86      5.06 o 
   0  10   4       75.53       88.01      5.21 o 
   1  10   4       50.37       60.08      5.46 o 
   2  10   4      161.04      151.60      5.77 o 
   3  10   4        7.58       11.20      5.24 o 
   4  10   4        0.23        5.36      6.45 o 
   5  10   4       75.58       72.71      6.79 o 
   6  10   4       87.73       86.36      6.78 o 
   7  10   4       36.38       36.93      7.49 o 
   8  10   4       42.22       30.75      7.58 o 
  -8  11   4       37.04       25.20      8.67 o 
  -7  11   4       36.09       32.69      8.07 o 
  -6  11   4       87.46       90.22     13.85 o 
  -5  11   4      199.63      219.53      7.89 o 
  -4  11   4        0.02       11.13      6.80 o 
  -3  11   4        3.58        7.67      5.93 o 
  -2  11   4       17.98       24.87      5.60 o 
  -1  11   4        5.30        9.81      5.28 o 
   0  11   4      145.84      136.13      5.58 o 
   1  11   4       18.25       23.36      5.28 o 
   2  11   4       53.37       64.76      5.66 o 
   3  11   4      148.69      160.72      6.01 o 
   4  11   4      180.60      191.52      6.94 o 
   5  11   4       81.57       84.71      7.22 o 
   6  11   4       72.82       82.03      7.19 o 
   7  11   4       11.41       12.01      7.92 o 
  -7  12   4      114.96      126.97     12.20 o 
  -6  12   4       31.11       29.35      8.21 o 
  -5  12   4        5.62       16.88      8.09 o 
  -4  12   4       14.82       15.58      7.13 o 
  -3  12   4        0.02       -3.21      6.02 o 
  -2  12   4        1.55        6.39      5.96 o 
  -1  12   4        6.09       13.73      5.74 o 
   0  12   4      188.51      178.67      6.05 o 
   1  12   4       54.52       61.35      5.81 o 
   2  12   4       97.61       96.83      6.16 o 
   3  12   4       15.40       22.32      6.06 o 
   4  12   4        7.85        3.30      7.06 o 
   5  12   4        1.91       19.69      8.47 o 
   6  12   4       71.49       79.37      7.90 o 
  -6  13   4       19.56       17.90     12.44 o 
  -5  13   4        3.93        6.93      8.43 o 
  -4  13   4       34.88       35.67      7.66 o 
  -3  13   4       25.12       39.56      6.47 o 
  -2  13   4      143.16      128.04      6.32 o 
  -1  13   4       49.23       39.34      5.94 o 
   0  13   4      106.87      106.22      6.38 o 
   1  13   4        0.83       12.49      6.07 o 
   2  13   4       12.30       16.98      6.12 o 
   3  13   4       20.02       17.44      6.58 o 
   4  13   4       30.20       32.05      7.57 o 
   5  13   4       14.24       29.22      8.05 o 
  -5  14   4       14.05       15.48     12.84 o 
  -4  14   4       21.23       24.07     11.10 o 
  -3  14   4       33.52       38.68      6.73 o 
  -2  14   4        2.74        0.85      6.94 o 
  -1  14   4        7.90       12.22      6.29 o 
   0  14   4       27.62       21.67      6.32 o 
   1  14   4       32.92       24.69      6.53 o 
   2  14   4       35.95       40.45      6.58 o 
   3  14   4       32.70       34.43      6.92 o 
   4  14   4       10.36       28.35      9.13 o 
  -2  15   4        0.75      -12.42     13.21 o 
  -1  15   4        1.36       15.35      7.31 o 
   0  15   4        2.78       14.55      6.94 o 
   1  15   4       33.65       33.13     10.14 o 
 -12   1   5       26.38       27.83      8.41 o 
 -11   1   5        0.26        2.76      7.21 o 
 -10   1   5       68.16       60.65      6.74 o 
  -9   1   5       10.72        8.17      6.16 o 
  -8   1   5       39.00       39.06      5.97 o 
  -7   1   5       12.87       19.12      5.55 o 
  -6   1   5      211.56      209.26      5.47 o 
  -5   1   5      942.76      926.86     14.15 o 
  -4   1   5      944.44      952.89     12.97 o 
  -3   1   5        1.74        1.33      4.03 o 
  -2   1   5      377.42      436.73      9.78 o 
  -1   1   5     1362.80     1475.37      9.29 o 
   0   1   5      297.65      283.62      8.24 o 
   1   1   5        4.04        0.83      5.37 o 
   2   1   5        1.58        8.24      7.47 o 
   3   1   5      557.18      585.78      7.00 o 
   4   1   5      296.95      323.16      6.86 o 
   5   1   5       37.81       35.71      5.12 o 
   6   1   5       30.56       33.27      5.39 o 
   7   1   5      185.24      180.87      7.66 o 
   8   1   5      121.63      118.24      8.49 o 
   9   1   5        4.35        5.91      8.67 o 
  10   1   5        6.86       14.45      9.05 o 
 -12   2   5       47.22       54.43     10.52 o 
 -11   2   5        6.01        8.32      7.84 o 
 -10   2   5       13.09       13.26      7.02 o 
  -9   2   5       23.97       25.56      6.56 o 
  -8   2   5      307.73      313.63      6.54 o 
  -7   2   5     1145.33     1144.74     28.85 o 
  -6   2   5       47.45       43.29      5.13 o 
  -5   2   5      124.60      121.97      4.82 o 
  -4   2   5      139.28      106.39      5.38 o 
  -3   2   5     1595.15     1562.12     17.16 o 
  -2   2   5     3380.60     3430.71     37.09 o 
  -1   2   5     1208.03     1185.06     20.37 o 
   0   2   5      163.28      155.00      4.70 o 
   1   2   5       78.94       73.04      5.54 o 
   2   2   5        1.73       13.31      4.16 o 
   3   2   5     1053.89     1151.33     18.29 o 
   4   2   5        2.48        3.58      4.61 o 
   5   2   5      409.16      393.11      5.86 o 
   6   2   5      507.18      515.92      6.50 o 
   7   2   5        1.39        8.98      5.95 o 
   8   2   5      442.25      411.51      6.98 o 
   9   2   5       12.97       14.18      6.72 o 
  10   2   5      100.48      106.12     13.03 o 
 -11   3   5        5.53       14.31      9.26 o 
 -10   3   5        0.44        0.35      8.62 o 
  -9   3   5      443.32      405.01      8.07 o 
  -8   3   5        0.07       -0.33      6.42 o 
  -7   3   5      436.14      431.88     11.05 o 
  -6   3   5      771.15      751.71     16.57 o 
  -5   3   5      635.94      590.75     17.55 o 
  -4   3   5     3625.97     3791.57     59.64 o 
  -3   3   5        2.90        5.40      4.80 o 
  -2   3   5      125.19      121.94      4.90 o 
  -1   3   5     1620.99     1550.20     25.61 o 
   0   3   5       25.41       25.00      4.18 o 
   1   3   5      284.21      331.50      5.97 o 
   2   3   5     1598.37     1745.34      7.72 o 
   3   3   5      508.09      501.95      5.41 o 
   4   3   5       20.56       23.23      4.11 o 
   5   3   5        2.63        7.60      4.35 o 
   6   3   5     1270.03     1259.04     16.46 o 
   7   3   5      139.90      142.95      6.11 o 
   8   3   5      254.92      254.58      6.71 o 
   9   3   5       67.16       61.89      6.71 o 
  10   3   5        1.62       11.91      7.15 o 
 -11   4   5       15.77       15.13      8.46 o 
 -10   4   5       50.55       50.36      8.34 o 
  -9   4   5       44.12       51.90      7.43 o 
  -8   4   5      258.23      253.20      7.73 o 
  -7   4   5      146.38      142.49      9.11 o 
  -6   4   5      112.06      119.29      6.02 o 
  -5   4   5        0.53        0.90      5.16 o 
  -4   4   5      199.54      192.78      5.15 o 
  -3   4   5      943.28      912.11     13.46 o 
  -2   4   5     1531.95     1514.64     13.06 o 
  -1   4   5      369.18      370.61      9.53 o 
   0   4   5      373.85      388.36      4.65 o 
   1   4   5      722.26      776.62      5.31 o 
   2   4   5        4.06        3.77      4.98 o 
   3   4   5      248.09      241.99      5.40 o 
   4   4   5      190.07      173.96      5.66 o 
   5   4   5      875.29      851.98     13.03 o 
   6   4   5       17.56       12.94      4.96 o 
   7   4   5      241.44      229.04      6.40 o 
   8   4   5      115.84      116.20      5.90 o 
   9   4   5       11.96       19.57      6.09 o 
  10   4   5       37.35       39.18      7.08 o 
 -11   5   5       16.18       20.42      8.74 o 
 -10   5   5        9.69       14.97      7.93 o 
  -9   5   5       55.03       58.96      7.68 o 
  -8   5   5       63.21       52.21      7.52 o 
  -7   5   5        2.35        7.12      6.66 o 
  -6   5   5      109.79      110.79      6.58 o 
  -5   5   5       21.51       23.37      5.53 o 
  -4   5   5      420.12      399.55      5.43 o 
  -3   5   5       60.69       79.50      5.17 o 
  -2   5   5       38.35       48.50      5.00 o 
  -1   5   5      147.60      133.62      4.99 o 
   0   5   5        8.62       11.01      4.18 o 
   1   5   5      604.44      632.68      7.43 o 
   2   5   5      120.84      153.67      6.57 o 
   3   5   5      392.96      379.39      5.81 o 
   4   5   5       32.41       33.25      5.23 o 
   5   5   5        6.38        4.00      4.77 o 
   6   5   5      225.58      214.09      5.69 o 
   7   5   5       35.42       38.77      5.68 o 
   8   5   5       87.74       81.52      6.00 o 
   9   5   5        0.81        1.40      6.42 o 
  10   5   5        4.68        2.87      7.05 o 
 -11   6   5        9.90       19.54      8.97 o 
 -10   6   5       19.87       25.90      8.14 o 
  -9   6   5        3.43        1.53      7.61 o 
  -8   6   5        1.29       -1.16      7.13 o 
  -7   6   5        6.79       18.33      6.76 o 
  -6   6   5       47.38       39.93      6.57 o 
  -5   6   5        1.70        3.95      9.97 o 
  -4   6   5        9.06       12.85      4.84 o 
  -3   6   5       25.85       38.51      4.89 o 
  -2   6   5      360.27      354.69      5.98 o 
  -1   6   5        1.04        0.51      4.41 o 
   0   6   5       71.77       73.50      4.29 o 
   1   6   5        1.28        4.40      4.21 o 
   2   6   5      199.51      205.56      4.66 o 
   3   6   5       58.64       62.14      5.13 o 
   4   6   5      486.16      476.66      6.16 o 
   5   6   5      612.31      588.75      6.41 o 
   6   6   5       86.34       73.48      5.57 o 
   7   6   5        0.05        3.83      5.86 o 
   8   6   5       16.17       14.62      6.20 o 
   9   6   5       62.53       63.27      6.85 o 
 -10   7   5       21.92       36.78      8.40 o 
  -9   7   5       61.39       56.63      7.97 o 
  -8   7   5       11.74       20.28      9.27 o 
  -7   7   5       28.25       30.95      6.54 o 
  -6   7   5        2.53       -0.42      6.68 o 
  -5   7   5      639.84      581.72     16.17 o 
  -4   7   5      644.67      630.81      9.61 o 
  -3   7   5       12.17       20.27      5.38 o 
  -2   7   5      138.24      137.58      5.44 o 
  -1   7   5     1154.57     1229.74     11.64 o 
   0   7   5       16.03       14.25      4.46 o 
   1   7   5       35.93       30.35      4.46 o 
   2   7   5      132.29      137.77      4.77 o 
   3   7   5       86.86       81.15      5.24 o 
   4   7   5      149.95      122.93      5.78 o 
   5   7   5      562.14      554.04     15.68 o 
   6   7   5       22.28       25.43      5.49 o 
   7   7   5       47.87       52.61      6.25 o 
   8   7   5       98.84       96.38      6.77 o 
   9   7   5       20.00       22.16      7.38 o 
 -10   8   5       18.99        9.46      8.82 o 
  -9   8   5        6.69        9.02      8.09 o 
  -8   8   5      202.86      205.25     11.65 o 
  -7   8   5      116.05      118.15     11.07 o 
  -6   8   5      100.16      100.20      7.11 o 
  -5   8   5        9.49        1.01      6.19 o 
  -4   8   5      211.61      226.48      6.45 o 
  -3   8   5      383.09      380.20      7.03 o 
  -2   8   5      660.11      665.60     11.13 o 
  -1   8   5      681.25      664.66     10.27 o 
   0   8   5       12.14       20.42      4.59 o 
   1   8   5       77.34       85.21      4.79 o 
   2   8   5      113.24      108.28      5.01 o 
   3   8   5       18.13       13.69      5.61 o 
   4   8   5       97.12       87.89      6.78 o 
   5   8   5      406.53      389.70      6.93 o 
   6   8   5      167.51      165.78      6.29 o 
   7   8   5       61.47       66.37      6.27 o 
   8   8   5       15.01       28.16      7.06 o 
   9   8   5       46.46       45.23      8.09 o 
  -9   9   5       35.66       37.95     11.70 o 
  -8   9   5        2.03        7.83      7.25 o 
  -7   9   5       15.99        4.42     10.64 o 
  -6   9   5       93.36      103.07      6.82 o 
  -5   9   5      194.70      200.34      9.92 o 
  -4   9   5      914.10      904.77     20.71 o 
  -3   9   5        0.41       10.40      5.62 o 
  -2   9   5       25.01       23.23      5.15 o 
  -1   9   5      117.81      127.67      5.24 o 
   0   9   5       90.75       93.22      4.78 o 
   1   9   5       34.90       38.41      5.02 o 
   2   9   5      103.06      101.44      5.19 o 
   3   9   5       15.39       19.57      5.91 o 
   4   9   5       12.47       15.24      6.31 o 
   5   9   5        0.42        1.24      6.09 o 
   6   9   5      231.84      238.66      6.67 o 
   7   9   5      200.86      190.24      6.73 o 
   8   9   5       80.14       86.30      7.31 o 
  -9  10   5        3.18       -3.48     13.25 o 
  -8  10   5        6.23       17.15      8.21 o 
  -7  10   5       36.48       29.31      7.15 o 
  -6  10   5      155.60      154.00      7.69 o 
  -5  10   5       46.48       51.80      6.80 o 
  -4  10   5        2.88       11.40      6.51 o 
  -3  10   5       76.82       85.66      6.41 o 
  -2  10   5      347.55      334.21      5.89 o 
  -1  10   5       54.85       49.99      5.51 o 
   0  10   5       31.91       36.37      5.20 o 
   1  10   5       10.26       12.33      5.10 o 
   2  10   5        1.04        3.88      5.18 o 
   3  10   5       68.12       75.42      5.57 o 
   4  10   5       95.08      107.86      6.23 o 
   5  10   5      146.13      149.34      7.02 o 
   6  10   5       30.71       30.87      6.22 o 
   7  10   5       33.50       39.07      6.82 o 
   8  10   5       31.45       31.80      8.86 o 
  -8  11   5       37.75       27.83      8.72 o 
  -7  11   5       11.74       17.61      8.12 o 
  -6  11   5      117.30      116.18      7.94 o 
  -5  11   5      131.88      127.61     18.51 o 
  -4  11   5       81.92       70.06      6.97 o 
  -3  11   5      160.58      150.10      6.83 o 
  -2  11   5       36.78       37.48      5.68 o 
  -1  11   5       70.29       78.94      5.65 o 
   0  11   5       80.59       68.75      5.51 o 
   1  11   5        0.21       -0.45      5.41 o 
   2  11   5       45.11       54.43      5.57 o 
   3  11   5       79.54       73.89      5.90 o 
   4  11   5        0.05        5.88      6.66 o 
   5  11   5       15.09       19.04      7.18 o 
   6  11   5       72.88       74.86      6.74 o 
   7  11   5        6.66       13.55      7.45 o 
  -7  12   5        8.60        6.76      8.72 o 
  -6  12   5       12.60       19.57     19.96 o 
  -5  12   5       15.69       13.04      8.86 o 
  -4  12   5       64.43       81.59      9.73 o 
  -3  12   5       27.01       29.52      6.71 o 
  -2  12   5       38.62       35.99      5.91 o 
  -1  12   5       19.46       22.26      5.82 o 
   0  12   5        0.45        3.08      5.37 o 
   1  12   5        0.03        0.63      5.55 o 
   2  12   5        3.90        8.92      5.96 o 
   3  12   5        8.01        6.00      6.00 o 
   4  12   5       12.59       12.89      7.20 o 
   5  12   5      118.22      123.76      7.33 o 
   6  12   5        3.44        3.65      6.81 o 
  -6  13   5       54.24       66.75      8.29 o 
  -5  13   5       40.40       43.79      8.69 o 
  -4  13   5        0.07        2.01      7.55 o 
  -3  13   5       21.60       15.93      7.15 o 
  -2  13   5        0.29        6.38      6.22 o 
  -1  13   5       43.69       50.51      6.29 o 
   0  13   5        0.23        2.13      6.05 o 
   1  13   5        5.18        4.11      6.34 o 
   2  13   5        1.02        8.22      6.18 o 
   3  13   5        4.54       10.54      6.33 o 
   4  13   5        0.07        2.55      7.56 o 
   5  13   5       27.59       46.02      8.27 o 
  -4  14   5       16.74       23.72     11.55 o 
  -3  14   5       31.87       28.42      7.30 o 
  -2  14   5        8.24       14.98      6.90 o 
  -1  14   5        3.07        8.75      6.45 o 
   0  14   5       31.08       35.69      6.56 o 
   1  14   5       33.68       34.94      6.66 o 
   2  14   5       26.74       38.87      7.95 o 
   3  14   5        3.84        7.56      7.02 o 
 -12   0   6      207.20      190.93     12.52 o 
 -11   0   6      274.91      249.13     11.31 o 
 -10   0   6        1.82        5.56      9.75 o 
  -9   0   6       23.87       12.55      8.49 o 
  -8   0   6      421.64      431.74     31.98 o 
  -7   0   6     2614.17     2601.88    167.75 o 
  -6   0   6      558.10      578.40     13.65 o 
  -5   0   6     2016.83     1907.22     90.11 o 
  -4   0   6      268.11      262.37      6.76 o 
  -3   0   6       62.36       76.44      6.34 o 
  -2   0   6     2170.65     2389.27     76.47 o 
  -1   0   6     1554.85     1533.32     12.85 o 
   0   0   6     2535.94     2502.83     16.53 o 
   2   0   6      729.60      761.91     10.28 o 
   3   0   6       79.71       89.23      8.24 o 
   4   0   6        6.82        6.27      8.29 o 
   5   0   6      346.32      360.37      9.80 o 
   6   0   6       98.81       93.71      9.72 o 
   7   0   6       27.13       28.84      9.97 o 
   8   0   6      420.14      396.17     11.96 o 
   9   0   6       12.26       12.19     11.19 o 
  10   0   6      104.51       98.09     13.74 o 
 -12   1   6        0.65        9.63     15.52 o 
 -11   1   6        0.01        4.68      7.57 o 
 -10   1   6       73.49       73.52      6.76 o 
  -9   1   6      146.12      136.87      6.46 o 
  -8   1   6      449.09      430.79     11.47 o 
  -7   1   6     1041.39     1040.70     29.07 o 
  -6   1   6       30.82       38.33      5.18 o 
  -5   1   6       38.01       44.33      4.56 o 
  -4   1   6      136.49      113.23      4.43 o 
  -3   1   6      223.28      163.46      5.85 o 
  -2   1   6     6982.71     7018.90     84.75 o 
  -1   1   6      519.01      461.19      6.53 o 
   0   1   6     1016.10     1027.18     11.57 o 
   1   1   6       28.31       33.12      5.13 o 
   2   1   6     1014.37     1069.95     11.30 o 
   3   1   6      522.41      576.89      7.06 o 
   4   1   6      743.38      782.13     10.18 o 
   5   1   6       19.46       19.28      6.26 o 
   6   1   6        0.01       -4.86      7.03 o 
   7   1   6       33.68       34.62      7.59 o 
   8   1   6      127.33      124.53      8.21 o 
   9   1   6        5.36        6.99      8.38 o 
  10   1   6       23.06       25.15      9.10 o 
 -11   2   6        1.43        6.10      7.74 o 
 -10   2   6      180.94      171.83      7.48 o 
  -9   2   6       46.75       49.62      6.52 o 
  -8   2   6       19.41       20.58      5.70 o 
  -7   2   6       69.87       64.86      5.64 o 
  -6   2   6      162.35      166.18      5.69 o 
  -5   2   6       51.35       58.80      5.31 o 
  -4   2   6     1641.78     1771.18     20.07 o 
  -3   2   6       19.63       14.16      4.70 o 
  -2   2   6        0.25        1.99      4.49 o 
  -1   2   6      324.73      310.34      6.30 o 
   0   2   6     1538.61     1555.03     11.42 o 
   1   2   6      168.28      166.50      5.85 o 
   2   2   6      397.65      417.00      6.74 o 
   3   2   6      431.01      457.08     11.20 o 
   4   2   6        0.45        1.64      6.13 o 
   5   2   6       12.53       16.21      5.16 o 
   6   2   6      173.51      165.43      5.80 o 
   7   2   6       87.89       89.48      7.71 o 
   8   2   6       71.15       67.14      7.74 o 
   9   2   6       69.38       62.27      9.55 o 
  10   2   6        3.53       12.71     10.10 o 
 -11   3   6       11.64       15.10     12.39 o 
 -10   3   6       21.52       25.91      7.67 o 
  -9   3   6       10.66       18.15      7.18 o 
  -8   3   6       27.54       34.33      6.70 o 
  -7   3   6       36.93       42.09      6.10 o 
  -6   3   6      132.73      138.81      5.96 o 
  -5   3   6      339.70      337.39      7.88 o 
  -4   3   6      272.94      305.80      8.01 o 
  -3   3   6       12.42       13.06      4.69 o 
  -2   3   6       24.14       19.12      4.34 o 
  -1   3   6       52.03       52.78      4.38 o 
   0   3   6       67.00       79.04      4.53 o 
   1   3   6        6.64       11.56      5.03 o 
   2   3   6        0.01        1.38      4.41 o 
   3   3   6      171.46      170.59      5.26 o 
   4   3   6       69.11       64.75      4.60 o 
   5   3   6       86.06       89.44      4.69 o 
   6   3   6        8.10       12.00      5.09 o 
   7   3   6        2.61       11.75      5.92 o 
   8   3   6       20.67       29.16      6.38 o 
   9   3   6        3.70        5.92      7.34 o 
  10   3   6        0.27        0.69      8.11 o 
 -11   4   6       28.74       23.19      9.63 o 
 -10   4   6        5.99       11.60      8.35 o 
  -9   4   6       22.62       18.63      7.90 o 
  -8   4   6        0.95        2.25      7.50 o 
  -7   4   6       35.44       33.00      6.35 o 
  -6   4   6        2.03        3.27      5.87 o 
  -5   4   6        0.05       -0.08      4.93 o 
  -4   4   6      189.35      160.20      4.63 o 
  -3   4   6      641.66      665.72     10.49 o 
  -2   4   6       53.56       47.72      4.83 o 
  -1   4   6        3.76        8.76      4.52 o 
   0   4   6      639.61      606.45     10.68 o 
   1   4   6     2225.78     2243.50      8.34 o 
   2   4   6       59.47       56.71      4.62 o 
   3   4   6      130.34      126.62      4.90 o 
   4   4   6       27.13       32.37      4.10 o 
   5   4   6       52.21       51.47      4.72 o 
   6   4   6        5.24        6.94      4.86 o 
   7   4   6        2.62        5.86      5.26 o 
   8   4   6       20.92       22.92      5.68 o 
   9   4   6       15.39       22.08      6.29 o 
  10   4   6        1.54        7.60      6.90 o 
 -11   5   6        0.19        4.83      8.76 o 
 -10   5   6       49.05       47.80     10.21 o 
  -9   5   6       58.75       60.44     12.54 o 
  -8   5   6       96.24      104.56      7.35 o 
  -7   5   6       42.31       49.81      9.88 o 
  -6   5   6        1.12        5.99      6.35 o 
  -5   5   6       18.74       18.25      5.21 o 
  -4   5   6        1.54        3.80      4.57 o 
  -3   5   6      300.86      295.06      5.62 o 
  -2   5   6     1251.86     1161.39     12.96 o 
  -1   5   6     1469.78     1518.20     28.44 o 
   0   5   6     1098.82     1062.14     14.56 o 
   1   5   6        0.75        0.81      4.20 o 
   2   5   6      300.29      316.97      5.46 o 
   3   5   6        7.95        2.90      4.72 o 
   4   5   6     1181.42     1123.30      8.96 o 
   5   5   6        1.60        3.24      4.99 o 
   6   5   6       52.43       46.37      5.10 o 
   7   5   6        0.06        7.20      5.37 o 
   8   5   6        1.74        2.58      5.96 o 
   9   5   6       22.82       25.95      6.52 o 
 -11   6   6       53.73       54.10     13.15 o 
 -10   6   6       80.10       88.66      8.84 o 
  -9   6   6        2.52       -5.11      7.64 o 
  -8   6   6        2.55        0.01      7.73 o 
  -7   6   6       78.56       74.97      7.14 o 
  -6   6   6       65.07       65.40      6.72 o 
  -5   6   6        0.80        6.09      5.20 o 
  -4   6   6      512.99      497.55      5.89 o 
  -3   6   6      181.32      180.10      5.69 o 
  -2   6   6      151.32      135.43      5.46 o 
  -1   6   6       76.89       95.40      5.11 o 
   0   6   6      572.45      540.58      7.17 o 
   1   6   6     1669.91     1635.87     19.99 o 
   2   6   6      603.77      596.79      7.62 o 
   3   6   6      187.36      178.08      5.43 o 
   4   6   6       27.55       36.08      5.35 o 
   5   6   6        0.02        5.14      5.25 o 
   6   6   6        6.98        4.31      5.23 o 
   7   6   6       43.84       52.26      6.00 o 
   8   6   6      121.96      121.12      6.50 o 
   9   6   6       70.94       60.32      6.88 o 
 -10   7   6        6.58        1.08      8.57 o 
  -9   7   6       82.83       79.27     12.26 o 
  -8   7   6       80.91       86.13      7.69 o 
  -7   7   6      117.40       90.00      7.32 o 
  -6   7   6       60.99       50.03      6.94 o 
  -5   7   6       71.28       63.43      6.13 o 
  -4   7   6       48.83       56.26      5.19 o 
  -3   7   6       38.73       39.59      5.18 o 
  -2   7   6      912.31      869.08     10.88 o 
  -1   7   6     1454.32     1455.49     20.52 o 
   0   7   6        6.55        7.16      4.59 o 
   1   7   6       18.72       21.19      4.51 o 
   2   7   6        0.81        2.96      4.63 o 
   3   7   6        0.75        2.93      5.65 o 
   4   7   6      359.95      350.09      6.53 o 
   5   7   6      198.35      196.44      5.79 o 
   6   7   6        6.69        9.27      5.54 o 
   7   7   6        8.02       14.42      6.16 o 
   8   7   6        1.26       14.62      6.64 o 
   9   7   6        3.91       11.20      9.25 o 
 -10   8   6       47.10       48.58      8.97 o 
  -9   8   6        4.13        1.12      8.28 o 
  -8   8   6        0.01        6.77      7.80 o 
  -7   8   6       43.09       26.49      6.80 o 
  -6   8   6       21.26       25.59      6.98 o 
  -5   8   6       69.77       71.71      6.90 o 
  -4   8   6      305.01      292.02     12.79 o 
  -3   8   6       18.99       22.04      6.65 o 
  -2   8   6      117.54      107.17      5.78 o 
  -1   8   6        3.21        9.36      4.64 o 
   0   8   6       51.57       58.94      4.71 o 
   1   8   6      180.74      164.03      5.07 o 
   2   8   6       79.22       72.00      5.09 o 
   3   8   6        7.14       18.63      5.82 o 
   4   8   6       53.93       55.31      6.22 o 
   5   8   6        4.89        1.45      7.43 o 
   6   8   6       30.34       29.89      5.78 o 
   7   8   6      204.15      192.44      6.70 o 
   8   8   6       12.00       15.63      7.04 o 
  -9   9   6       82.41       73.35      8.07 o 
  -8   9   6       44.17       49.33      7.37 o 
  -7   9   6       32.82       26.80     12.49 o 
  -6   9   6       25.84       32.82      8.26 o 
  -5   9   6       62.15       62.53     12.76 o 
  -4   9   6      527.54      485.97     19.63 o 
  -3   9   6      614.85      607.18     15.58 o 
  -2   9   6       32.00       34.66      5.96 o 
  -1   9   6       62.22       66.91      5.00 o 
   0   9   6       65.49       63.94      5.04 o 
   1   9   6       15.41       29.65      4.99 o 
   2   9   6        5.68        2.19      5.12 o 
   3   9   6       51.03       53.57      5.82 o 
   4   9   6       72.04       72.73      6.45 o 
   5   9   6       36.45       31.96      6.54 o 
   6   9   6        2.19        1.89      5.92 o 
   7   9   6      165.78      159.23      7.01 o 
   8   9   6       26.72       32.51      7.11 o 
  -8  10   6       12.06        4.65      7.78 o 
  -7  10   6        1.64        2.57      7.76 o 
  -6  10   6       68.11       56.64      6.50 o 
  -5  10   6      141.48      132.27     12.41 o 
  -4  10   6       76.28       79.53      6.33 o 
  -3  10   6       26.14       20.97      5.95 o 
  -2  10   6       49.86       52.59      6.22 o 
  -1  10   6       13.73        4.87      5.18 o 
   0  10   6      348.28      347.25      7.95 o 
   1  10   6      259.52      249.36      5.69 o 
   2  10   6       22.80       25.41      5.24 o 
   3  10   6       21.30       17.73      6.32 o 
   4  10   6       14.90       15.27      6.60 o 
   5  10   6        5.58        1.65      6.73 o 
   6  10   6        5.20       15.51      6.62 o 
   7  10   6       23.36       26.98      7.23 o 
  -8  11   6        4.10        9.07      8.22 o 
  -7  11   6        1.09       -1.05      7.66 o 
  -6  11   6       82.08       74.54      8.06 o 
  -5  11   6        0.01        3.90      7.59 o 
  -4  11   6       13.88       23.40      6.06 o 
  -3  11   6       94.79      107.27      6.42 o 
  -2  11   6       43.26       52.87      5.78 o 
  -1  11   6      371.70      341.39     12.63 o 
   0  11   6       37.72       29.43      5.41 o 
   1  11   6        2.82        5.40      5.22 o 
   2  11   6       55.84       60.46      5.71 o 
   3  11   6       20.65       28.09      6.49 o 
   4  11   6        9.97       13.32      6.46 o 
   5  11   6       26.83       31.30      7.13 o 
   6  11   6        2.70        4.26      7.02 o 
  -7  12   6        5.23       12.35      7.62 o 
  -6  12   6        0.05       10.89      8.42 o 
  -5  12   6       59.68       62.82      7.48 o 
  -4  12   6        7.75       15.61      6.36 o 
  -3  12   6       18.19       24.48      6.84 o 
  -2  12   6       24.81       27.78      5.99 o 
  -1  12   6       12.95       21.82      5.74 o 
   0  12   6      103.33      110.74      5.73 o 
   1  12   6       66.15       74.42      5.89 o 
   2  12   6       46.84       42.86      5.85 o 
   3  12   6        1.54        8.12      6.75 o 
   4  12   6        4.85       -1.04      8.23 o 
   5  12   6        0.16        3.06      7.67 o 
  -5  13   6        0.74       -3.14      8.63 o 
  -4  13   6        0.29        8.62      7.15 o 
  -3  13   6        0.29       11.04      7.34 o 
  -2  13   6       42.03       51.14      6.36 o 
  -1  13   6       98.13       93.72      6.22 o 
   0  13   6        9.03       15.69      6.21 o 
   1  13   6       27.57       26.69      6.11 o 
   2  13   6        8.89       11.65      6.36 o 
   3  13   6        2.93        2.77      7.80 o 
   4  13   6        5.54       15.65      7.77 o 
  -3  14   6        0.47        3.85      7.84 o 
  -2  14   6       10.49       13.25      7.90 o 
  -1  14   6        8.34       23.25      6.57 o 
   0  14   6        2.27       10.09      6.44 o 
   1  14   6        0.98        8.79      6.51 o 
   2  14   6        0.83       -0.28      8.13 o 
 -11   1   7      105.65       99.60      7.51 o 
 -10   1   7        4.90        4.66      7.04 o 
  -9   1   7        0.11       10.73      6.44 o 
  -8   1   7      276.01      278.93      8.64 o 
  -7   1   7       29.69       23.60      5.39 o 
  -6   1   7     1696.88     1647.43     44.89 o 
  -5   1   7      114.03      116.00      4.89 o 
  -4   1   7       60.40       62.90      5.16 o 
  -3   1   7      938.36     1042.71     15.86 o 
  -2   1   7      692.52      797.52     10.55 o 
  -1   1   7       88.75      104.72      5.51 o 
   0   1   7      989.93     1053.06     11.37 o 
   1   1   7      545.01      517.42     16.28 o 
   2   1   7      458.74      462.19      9.58 o 
   3   1   7        0.59       -2.77      5.32 o 
   4   1   7        2.00        0.65      6.15 o 
   5   1   7      178.51      193.45      7.22 o 
   6   1   7      150.78      165.85      7.65 o 
   7   1   7      226.33      216.74      7.72 o 
   8   1   7       51.05       52.70      8.23 o 
   9   1   7        4.92       22.47      8.57 o 
  10   1   7       15.31        8.98      9.98 o 
 -11   2   7       41.36       53.25      8.52 o 
 -10   2   7       33.02       43.83      7.08 o 
  -9   2   7      169.56      157.10      6.81 o 
  -8   2   7      328.39      316.13      9.14 o 
  -7   2   7      261.53      254.65      7.53 o 
  -6   2   7      690.23      710.64     19.53 o 
  -5   2   7      895.17      855.11     12.81 o 
  -4   2   7       20.78       25.75      5.19 o 
  -3   2   7        0.76        0.16      4.77 o 
  -2   2   7       11.73       19.33      4.13 o 
  -1   2   7      503.00      470.67      6.21 o 
   0   2   7      309.87      306.99      6.26 o 
   1   2   7      297.32      288.42      6.04 o 
   2   2   7      183.64      184.64      6.35 o 
   3   2   7     1021.92     1006.61     29.38 o 
   4   2   7      468.17      483.67      7.60 o 
   5   2   7      319.65      318.46      7.59 o 
   6   2   7      144.10      156.16      7.25 o 
   7   2   7        0.09       -2.35      7.69 o 
   8   2   7        0.13       11.67      8.43 o 
   9   2   7       20.72       19.10      8.70 o 
  10   2   7       13.87       20.42      9.46 o 
 -11   3   7       29.09       45.98      9.51 o 
 -10   3   7      153.30      154.34      8.07 o 
  -9   3   7      292.54      281.89     15.17 o 
  -8   3   7        1.19        3.16      6.78 o 
  -7   3   7      183.47      178.42      6.37 o 
  -6   3   7      670.06      627.33     16.32 o 
  -5   3   7       41.40       40.67      5.37 o 
  -4   3   7      129.21      136.51      4.81 o 
  -3   3   7       98.59      120.65      5.02 o 
  -2   3   7      412.32      418.00      4.81 o 
  -1   3   7       34.47       40.40      4.79 o 
   0   3   7      197.50      183.46      6.10 o 
   1   3   7     1160.24     1117.66     14.52 o 
   2   3   7     2205.13     2164.29     48.87 o 
   3   3   7      356.73      314.89     10.47 o 
   4   3   7        8.16       10.76      4.95 o 
   5   3   7       10.94       23.26      5.87 o 
   6   3   7      166.68      159.69      6.18 o 
   7   3   7      130.51      113.78      6.78 o 
   8   3   7        8.46       17.28      6.86 o 
   9   3   7        8.06       11.36      7.52 o 
  10   3   7        9.02        4.93      8.30 o 
 -11   4   7       12.70       10.46      9.15 o 
 -10   4   7       12.18       30.32      8.94 o 
  -9   4   7       18.54       28.35      7.96 o 
  -8   4   7      630.22      597.05     21.78 o 
  -7   4   7       75.56       87.86      6.32 o 
  -6   4   7      239.56      240.71      7.13 o 
  -5   4   7      190.93      186.33      5.28 o 
  -4   4   7        0.02       -0.82      4.26 o 
  -3   4   7      159.21      153.65      4.43 o 
  -2   4   7      215.49      214.01      5.74 o 
  -1   4   7      372.31      361.85      5.87 o 
   0   4   7      329.01      331.60      5.37 o 
   1   4   7      180.01      163.37      6.06 o 
   2   4   7      133.78      133.32      6.42 o 
   3   4   7      450.19      434.60      7.73 o 
   4   4   7      329.88      335.13      4.96 o 
   5   4   7      103.64      105.58      4.85 o 
   6   4   7      110.26      107.49      5.84 o 
   7   4   7        2.73       10.61      5.50 o 
   8   4   7        0.91       10.40      6.00 o 
   9   4   7        0.61       -3.08      7.90 o 
 -11   5   7        1.32       -0.58     13.72 o 
 -10   5   7        9.67        9.15      8.24 o 
  -9   5   7       62.70       68.69     10.95 o 
  -8   5   7        4.52        7.17      7.18 o 
  -7   5   7       52.28       51.89      6.87 o 
  -6   5   7       86.96       77.96      5.82 o 
  -5   5   7       22.93       16.72      4.99 o 
  -4   5   7        0.39        3.37      4.80 o 
  -3   5   7      143.80      144.23      4.81 o 
  -2   5   7        9.67       11.95      4.83 o 
  -1   5   7       61.07       58.78      4.91 o 
   0   5   7      124.12      125.01      5.12 o 
   1   5   7      875.58      861.14     10.01 o 
   2   5   7       24.80       19.02      5.14 o 
   3   5   7        0.42        2.90      5.21 o 
   4   5   7       91.94       93.92      5.63 o 
   5   5   7       18.29       23.01      4.81 o 
   6   5   7       21.14       21.33      5.38 o 
   7   5   7        1.74        4.10      5.60 o 
   8   5   7       21.96       24.28      5.90 o 
   9   5   7        0.21       10.62      6.69 o 
 -10   6   7        0.01        0.78     10.62 o 
  -9   6   7       38.48       27.07      7.82 o 
  -8   6   7       48.13       42.70      7.46 o 
  -7   6   7       62.78       68.81      7.20 o 
  -6   6   7        0.30        0.83      6.08 o 
  -5   6   7        8.98       11.50      5.43 o 
  -4   6   7        4.19        3.91      4.78 o 
  -3   6   7        1.08        8.55      5.37 o 
  -2   6   7      165.39      154.09      5.50 o 
  -1   6   7       66.90       72.77      4.93 o 
   0   6   7      262.56      262.04      6.82 o 
   1   6   7        1.29        6.66      4.35 o 
   2   6   7       54.93       58.32      5.40 o 
   3   6   7      109.88      108.47      5.19 o 
   4   6   7        0.69       -0.15      4.84 o 
   5   6   7       86.43       81.22      4.81 o 
   6   6   7       26.14       25.48      6.20 o 
   7   6   7        4.10        3.86      5.84 o 
   8   6   7       14.42       18.42      6.02 o 
   9   6   7        4.53       14.30      6.85 o 
 -10   7   7       17.79       29.80      8.59 o 
  -9   7   7       33.63       33.48      8.02 o 
  -8   7   7        0.19       -7.52      7.52 o 
  -7   7   7       33.56       41.83      6.69 o 
  -6   7   7       89.01       83.05      6.06 o 
  -5   7   7        3.80       10.11      5.72 o 
  -4   7   7      101.35      106.78      5.50 o 
  -3   7   7      131.56      135.13      7.40 o 
  -2   7   7      519.97      538.48     10.40 o 
  -1   7   7      299.12      309.95      5.93 o 
   0   7   7       38.93       42.11      4.76 o 
   1   7   7        4.64       12.44      4.50 o 
   2   7   7      164.90      163.09      5.80 o 
   3   7   7      281.88      243.23      6.07 o 
   4   7   7       41.88       46.99      5.66 o 
   5   7   7       28.36       25.93      5.40 o 
   6   7   7      126.90      130.56      5.64 o 
   7   7   7       65.71       70.06      5.89 o 
   8   7   7       41.50       37.35      6.77 o 
  -9   8   7      183.18      175.99      8.66 o 
  -8   8   7       92.10       89.94      8.06 o 
  -7   8   7        0.34        3.46      7.38 o 
  -6   8   7      152.58      148.37      7.36 o 
  -5   8   7       37.46       42.16      5.73 o 
  -4   8   7      388.45      390.29     10.11 o 
  -3   8   7       62.75       66.50      5.97 o 
  -2   8   7        3.04        6.91      5.59 o 
  -1   8   7        1.22        2.68      5.48 o 
   0   8   7       64.57       58.69      4.98 o 
   1   8   7      153.78      117.85      5.04 o 
   2   8   7       48.31       66.42      5.79 o 
   3   8   7      114.62      119.20      5.98 o 
   4   8   7      352.02      355.36      7.05 o 
   5   8   7      324.64      299.56      9.80 o 
   6   8   7        0.02        7.07      5.96 o 
   7   8   7       54.13       52.17      6.55 o 
   8   8   7        0.57        2.08      8.93 o 
  -9   9   7       45.49       45.56      8.72 o 
  -8   9   7        1.35        0.40      7.48 o 
  -7   9   7       15.97       18.68      7.11 o 
  -6   9   7      116.55      122.79     13.70 o 
  -5   9   7       33.97       36.86      6.46 o 
  -4   9   7        8.07       23.33      6.37 o 
  -3   9   7       60.58       63.45      7.11 o 
  -2   9   7        8.93       24.50      5.69 o 
  -1   9   7       34.39       39.35      5.58 o 
   0   9   7       40.84       36.59      5.07 o 
   1   9   7     1237.25     1195.24     12.42 o 
   2   9   7       28.14       36.06      5.21 o 
   3   9   7      181.47      184.11      6.41 o 
   4   9   7       84.34       59.82      6.50 o 
   5   9   7        1.44       -0.71      6.48 o 
   6   9   7      116.81      108.02      5.83 o 
   7   9   7       16.75       25.18      6.46 o 
  -8  10   7       29.57       33.55     17.11 o 
  -7  10   7      137.16      134.45      9.15 o 
  -6  10   7        1.75       -6.81      7.05 o 
  -5  10   7       15.87       23.64      7.41 o 
  -4  10   7       20.99       19.90      6.24 o 
  -3  10   7        0.87        5.83      6.39 o 
  -2  10   7        7.70        6.28      6.03 o 
  -1  10   7       72.88       82.19      5.37 o 
   0  10   7       51.24       51.93      5.14 o 
   1  10   7       71.71       78.67      5.76 o 
   2  10   7        4.44       16.57      5.49 o 
   3  10   7       51.91       60.31      6.47 o 
   4  10   7        5.74        6.72      6.57 o 
   5  10   7       14.99       26.00      6.46 o 
   6  10   7      126.48      121.24      6.82 o 
   7  10   7        0.52       -2.79      7.28 o 
  -7  11   7        0.56        7.07      7.26 o 
  -6  11   7        2.63       -7.92      7.92 o 
  -5  11   7        7.33        2.39      7.81 o 
  -4  11   7        0.38       -3.12      6.51 o 
  -3  11   7        0.49        9.28      5.91 o 
  -2  11   7        3.09       11.87      6.97 o 
  -1  11   7        1.57        2.49      5.48 o 
   0  11   7        1.24        9.00      5.53 o 
   1  11   7       43.68       49.23      5.63 o 
   2  11   7        0.50        4.66      5.51 o 
   3  11   7       75.55       83.43      6.72 o 
   4  11   7        1.94       -4.47      6.96 o 
   5  11   7       10.39       10.94      7.46 o 
   6  11   7       40.92       34.21      7.16 o 
  -6  12   7        0.80        6.53      7.91 o 
  -5  12   7        2.55        8.70      7.06 o 
  -4  12   7       18.61       18.36      6.59 o 
  -3  12   7        1.12        8.99      6.98 o 
  -2  12   7        0.26        2.06      6.68 o 
  -1  12   7        6.14       10.69      5.72 o 
   0  12   7        3.32       13.25      5.62 o 
   1  12   7        1.98        4.54      5.69 o 
   2  12   7        2.85       14.74      5.93 o 
   3  12   7       51.92       56.66      7.07 o 
   4  12   7        2.77        6.50      7.46 o 
   5  12   7        7.48       12.07      7.37 o 
  -5  13   7       10.64        4.95     10.01 o 
  -4  13   7        0.15        6.11      7.85 o 
  -3  13   7        0.44       -5.24      7.42 o 
  -2  13   7       24.09       29.02      7.22 o 
  -1  13   7        8.64       25.94      6.11 o 
   0  13   7       10.73       17.16      6.34 o 
   1  13   7       23.28       29.15      6.27 o 
   2  13   7       28.75       20.88      6.45 o 
   3  13   7       20.72       13.28      7.53 o 
  -3  14   7        1.03        1.18     10.17 o 
  -2  14   7        0.42       12.24      7.74 o 
  -1  14   7       24.38       24.75      7.33 o 
   0  14   7        7.01        8.94      6.51 o 
   1  14   7        3.64       12.11      7.19 o 
 -11   0   8        2.02        3.94     10.49 o 
 -10   0   8       26.22       28.88      9.38 o 
  -9   0   8        9.68       19.61      9.15 o 
  -8   0   8      388.12      381.51     17.58 o 
  -7   0   8        1.46        0.49      7.58 o 
  -6   0   8      234.14      215.43     10.51 o 
  -5   0   8     2078.74     1986.69     79.13 o 
  -4   0   8      553.50      522.42     13.64 o 
  -3   0   8     1641.77     1788.99     13.93 o 
  -2   0   8       27.65       34.31      8.15 o 
  -1   0   8        2.58        0.51      8.08 o 
   0   0   8     1199.90     1196.08     11.63 o 
   1   0   8       16.33       15.91      8.22 o 
   2   0   8      104.33      108.65      8.33 o 
   3   0   8      733.02      754.66     10.83 o 
   4   0   8        1.72        0.13      9.28 o 
   5   0   8       25.48       17.53      9.63 o 
   6   0   8       67.56       75.20     10.17 o 
   7   0   8      483.14      483.96     12.13 o 
   8   0   8       83.37       73.08     11.55 o 
   9   0   8       12.06       21.78     13.43 o 
 -11   1   8       47.22       46.45      7.63 o 
 -10   1   8        0.04        1.65      6.83 o 
  -9   1   8        1.41       13.19      6.17 o 
  -8   1   8       16.85       22.07      5.95 o 
  -7   1   8      339.61      340.69     12.21 o 
  -6   1   8     1662.59     1619.59     34.66 o 
  -5   1   8       16.63       11.65      5.32 o 
  -4   1   8      179.78      149.77      5.38 o 
  -3   1   8      566.98      510.40      5.76 o 
  -2   1   8      145.19      129.14      6.34 o 
  -1   1   8     2480.69     2663.53     36.44 o 
   0   1   8      374.71      391.24      8.63 o 
   1   1   8       15.53       16.12      5.75 o 
   2   1   8       35.93       39.50      5.92 o 
   3   1   8        7.39       14.46      6.10 o 
   4   1   8     1398.96     1433.65      9.30 o 
   5   1   8        4.13       -2.62      6.79 o 
   6   1   8      254.40      256.58      7.68 o 
   7   1   8       19.43       22.18      7.50 o 
   8   1   8        0.00        4.34      8.38 o 
   9   1   8      192.25      170.20      9.78 o 
 -11   2   8       52.84       49.81      8.69 o 
 -10   2   8        2.55        5.48      7.70 o 
  -9   2   8      126.39      128.31      7.68 o 
  -8   2   8       14.95       14.98      6.79 o 
  -7   2   8       52.09       51.12      6.13 o 
  -6   2   8      151.53      161.44      6.17 o 
  -5   2   8     1103.20     1108.56     28.64 o 
  -4   2   8      619.75      616.25     10.71 o 
  -3   2   8        8.27        6.18      4.92 o 
  -2   2   8       94.75      102.81      4.60 o 
  -1   2   8      249.16      281.22      6.19 o 
   0   2   8      657.46      696.19      7.49 o 
   1   2   8      156.89      149.13      6.18 o 
   2   2   8      146.13      158.42      6.46 o 
   3   2   8       16.91       20.12      5.12 o 
   4   2   8      105.13       97.88      5.48 o 
   5   2   8        6.17        1.09      6.67 o 
   6   2   8      142.57      134.21      7.50 o 
   7   2   8        0.01        1.56      7.19 o 
   8   2   8       38.45       48.68      8.43 o 
   9   2   8       14.92       19.97      8.59 o 
 -11   3   8        3.45        9.60      9.77 o 
 -10   3   8        1.37        3.27      8.19 o 
  -9   3   8       75.85       77.94      7.31 o 
  -8   3   8        2.17        4.03      6.62 o 
  -7   3   8       30.12       29.51      6.36 o 
  -6   3   8       17.24       19.68      5.73 o 
  -5   3   8       40.01       40.86      5.45 o 
  -4   3   8      426.14      432.54      5.96 o 
  -3   3   8      246.31      237.30     10.22 o 
  -2   3   8        1.29        2.03      4.14 o 
  -1   3   8      256.78      267.85      5.55 o 
   0   3   8        2.11        4.63      5.94 o 
   1   3   8       13.39       11.04      5.53 o 
   2   3   8       28.97       38.45      6.40 o 
   3   3   8       20.45       17.80      6.41 o 
   4   3   8       13.88       18.28      5.52 o 
   5   3   8       11.96        8.16      5.88 o 
   6   3   8       26.11       25.06      5.90 o 
   7   3   8      123.87      116.33      9.17 o 
   8   3   8       31.30       27.66      7.00 o 
   9   3   8        0.27        4.42      7.56 o 
 -11   4   8        7.88       28.01      9.82 o 
 -10   4   8        0.31       -1.40      8.47 o 
  -9   4   8       72.59       79.92      7.41 o 
  -8   4   8        4.27       10.75      6.74 o 
  -7   4   8       37.21       37.91      6.52 o 
  -6   4   8       25.65       26.72      5.94 o 
  -5   4   8      234.96      236.08      5.16 o 
  -4   4   8      472.37      465.86      7.02 o 
  -3   4   8        2.36        1.67      4.30 o 
  -2   4   8       36.58       41.46      5.07 o 
  -1   4   8       21.52       19.60      5.01 o 
   0   4   8       76.42       72.51      4.56 o 
   1   4   8        9.57       16.67      6.10 o 
   2   4   8      193.92      199.44      6.69 o 
   3   4   8        0.32       -1.12      6.42 o 
   4   4   8       36.08       35.39      5.50 o 
   5   4   8       28.36       30.08      5.69 o 
   6   4   8        0.23        3.28      6.18 o 
   7   4   8       19.00       22.53      6.51 o 
   8   4   8       71.13       72.40      7.33 o 
   9   4   8       46.21       37.59      8.07 o 
 -10   5   8        2.02       -2.65      9.02 o 
  -9   5   8        5.57       11.81      7.76 o 
  -8   5   8       67.25       76.33      9.00 o 
  -7   5   8      199.48      191.91      6.45 o 
  -6   5   8      301.90      301.16     12.69 o 
  -5   5   8        8.09       10.14      5.25 o 
  -4   5   8      193.27      182.24      5.24 o 
  -3   5   8       60.66       56.12      4.55 o 
  -2   5   8      104.38      107.76      5.39 o 
  -1   5   8     1449.52     1397.89     20.67 o 
   0   5   8       34.19       35.30      5.00 o 
   1   5   8        3.31        3.82      6.27 o 
   2   5   8       56.08       73.42      6.69 o 
   3   5   8        9.38        9.59      6.19 o 
   4   5   8      148.08      152.77      5.73 o 
   5   5   8      127.54      137.86      5.28 o 
   6   5   8       80.92       72.88      5.34 o 
   7   5   8       16.00       20.34      6.96 o 
   8   5   8        1.63       13.80      8.01 o 
   9   5   8       15.65       25.65      8.51 o 
 -10   6   8        0.28       16.63      8.95 o 
  -9   6   8       40.17       48.25      8.06 o 
  -8   6   8      102.02       92.04      7.73 o 
  -7   6   8       72.70       85.42      7.34 o 
  -6   6   8      122.88      140.44      6.19 o 
  -5   6   8      134.27      147.58      5.30 o 
  -4   6   8      479.80      464.66      8.34 o 
  -3   6   8      936.55      892.16     28.09 o 
  -2   6   8      251.27      245.87      8.37 o 
  -1   6   8       65.75       58.52      5.26 o 
   0   6   8       15.52       13.21      5.24 o 
   1   6   8       41.34       41.13      9.12 o 
   2   6   8        0.15        1.38      7.62 o 
   3   6   8      302.34      293.12      7.11 o 
   4   6   8       21.20       21.55      5.84 o 
   5   6   8       17.13       24.04      5.15 o 
   6   6   8       37.90       45.38      5.87 o 
   7   6   8       69.41       89.41      6.79 o 
   8   6   8       61.67       68.92      6.33 o 
 -10   7   8        2.87        6.88      8.79 o 
  -9   7   8        0.08        9.03      8.09 o 
  -8   7   8       56.02       63.09     14.56 o 
  -7   7   8       13.22       20.47      7.30 o 
  -6   7   8      167.67      177.00      6.66 o 
  -5   7   8       70.24       63.86      5.49 o 
  -4   7   8       52.92       57.64      5.44 o 
  -3   7   8      456.94      456.85     15.19 o 
  -2   7   8      215.76      217.14      5.95 o 
  -1   7   8      223.37      208.45      5.70 o 
   0   7   8      152.79      147.83      5.79 o 
   1   7   8      101.49      108.67      5.58 o 
   2   7   8       20.11       18.92      5.80 o 
   3   7   8      188.69      159.40      6.17 o 
   4   7   8       82.61       95.51      7.42 o 
   5   7   8        5.21       12.51      5.45 o 
   6   7   8      245.75      239.98      5.95 o 
   7   7   8        1.88       12.52      6.30 o 
   8   7   8       31.88       33.74      6.63 o 
  -9   8   8        3.11        5.67      8.45 o 
  -8   8   8        0.43       -6.03      7.88 o 
  -7   8   8       24.40       18.06      7.03 o 
  -6   8   8        6.43       18.21      7.18 o 
  -5   8   8      251.09      232.83      8.55 o 
  -4   8   8      158.08      154.01      5.79 o 
  -3   8   8       63.06       59.41      5.91 o 
  -2   8   8        0.00        3.98      5.85 o 
  -1   8   8       58.64       54.87      5.60 o 
   0   8   8       23.74       22.73      5.70 o 
   1   8   8      108.98       95.24      5.03 o 
   2   8   8       44.82       57.21      6.14 o 
   3   8   8       17.76       23.16      6.05 o 
   4   8   8        4.61        8.77      6.29 o 
   5   8   8       12.50       14.72      6.38 o 
   6   8   8        0.41        4.04      5.98 o 
   7   8   8        1.74       -1.63      6.61 o 
  -9   9   8        0.21       22.72      8.90 o 
  -8   9   8       34.51       39.53      8.76 o 
  -7   9   8        6.65       11.17      7.30 o 
  -6   9   8       24.54       27.12      7.02 o 
  -5   9   8      158.92      146.96      6.53 o 
  -4   9   8       54.82       56.64      5.87 o 
  -3   9   8       74.66       82.93      7.77 o 
  -2   9   8       52.11       55.24      5.97 o 
  -1   9   8        2.25        6.27      5.86 o 
   0   9   8       18.32       21.60      5.80 o 
   1   9   8       19.10       30.83      6.70 o 
   2   9   8        0.27        8.05      6.07 o 
   3   9   8       28.33       25.49      6.27 o 
   4   9   8        0.33        1.23      6.43 o 
   5   9   8       26.82       30.32      6.75 o 
   6   9   8       70.00       72.27      5.96 o 
   7   9   8       28.23       19.54      6.97 o 
  -8  10   8        9.14       -1.42      8.81 o 
  -7  10   8        7.68        5.73      8.26 o 
  -6  10   8       26.54       39.47      7.79 o 
  -5  10   8       17.46       35.68      6.33 o 
  -4  10   8      339.12      321.57     18.93 o 
  -3  10   8        0.44        0.14      5.98 o 
  -2  10   8        2.13       16.13      6.24 o 
  -1  10   8        8.01       11.80      6.15 o 
   0  10   8       45.31       46.23      5.47 o 
   1  10   8        6.11        4.20      5.50 o 
   2  10   8        1.79        9.54      6.31 o 
   3  10   8       26.60       21.95      6.94 o 
   4  10   8       13.74        8.08      6.68 o 
   5  10   8        1.21        8.42      6.63 o 
   6  10   8       36.06       52.71      6.92 o 
  -7  11   8      138.37      164.02      8.98 o 
  -6  11   8       53.71       61.78     11.37 o 
  -5  11   8        0.83       10.79      7.19 o 
  -4  11   8       22.21       11.26      7.05 o 
  -3  11   8        8.78       17.22      6.77 o 
  -2  11   8      118.52      116.70      6.86 o 
  -1  11   8       69.11       65.30      6.48 o 
   0  11   8        2.15       -1.09      5.48 o 
   1  11   8        7.02        6.98      5.57 o 
   2  11   8        4.37       10.96      6.36 o 
   3  11   8       46.57       47.31      6.90 o 
   4  11   8       13.07       12.28      7.17 o 
   5  11   8       45.72       45.03      7.63 o 
  -6  12   8       17.26       25.62      8.89 o 
  -5  12   8      129.11      122.79      8.78 o 
  -4  12   8       15.70       13.65      9.64 o 
  -3  12   8       18.64       14.85      6.98 o 
  -2  12   8        2.11        8.61      6.75 o 
  -1  12   8        1.52        9.34      6.69 o 
   0  12   8       11.44       19.21      5.93 o 
   1  12   8        1.03       11.09      6.04 o 
   2  12   8       14.37       22.54      6.95 o 
   3  12   8       37.52       31.01      7.31 o 
   4  12   8        9.23       17.87      7.49 o 
  -4  13   8        2.92        9.53      8.64 o 
  -3  13   8       11.77       17.61      7.62 o 
  -2  13   8        0.37        4.44      7.43 o 
  -1  13   8        1.15       -2.32      7.51 o 
   0  13   8        0.05       -0.52      6.35 o 
   1  13   8        0.71       10.76      6.29 o 
   2  13   8        7.77       12.52      7.50 o 
 -11   1   9       24.18       28.50      7.85 o 
 -10   1   9        3.38       12.87      7.06 o 
  -9   1   9        0.99        7.08      6.29 o 
  -8   1   9        5.67        9.21      5.80 o 
  -7   1   9       95.63       86.53      5.71 o 
  -6   1   9       13.51        9.18      5.90 o 
  -5   1   9      138.23      145.81      7.12 o 
  -4   1   9      172.94      160.17      5.49 o 
  -3   1   9       68.71       70.79      5.07 o 
  -2   1   9       59.05       79.97      6.05 o 
  -1   1   9       28.27       35.57      5.49 o 
   0   1   9       26.64       23.19      5.43 o 
   1   1   9      239.25      231.14     14.99 o 
   2   1   9       90.90       93.15      7.57 o 
   3   1   9       97.79      102.10      5.19 o 
   4   1   9        9.33        7.78      6.80 o 
   5   1   9       43.33       43.79      6.96 o 
   6   1   9        7.94       15.06      7.44 o 
   7   1   9        0.43        8.18      7.66 o 
   8   1   9        7.14       29.07      8.18 o 
   9   1   9       12.35       19.88      8.92 o 
 -11   2   9        0.57       -0.65      9.15 o 
 -10   2   9       87.28       82.61      8.14 o 
  -9   2   9        9.36        9.21      7.12 o 
  -8   2   9        5.16        8.96      6.57 o 
  -7   2   9      281.27      281.04     12.99 o 
  -6   2   9      826.54      787.45     21.12 o 
  -5   2   9        0.28        3.91      5.53 o 
  -4   2   9       76.22       84.39      5.51 o 
  -3   2   9      489.33      477.40     11.61 o 
  -2   2   9      101.07       83.60      4.62 o 
  -1   2   9     2036.97     2040.11     40.91 o 
   0   2   9      265.79      279.11      6.56 o 
   1   2   9      164.66      167.51      9.24 o 
   2   2   9       61.40       61.01      6.44 o 
   3   2   9       54.34       51.00      5.14 o 
   4   2   9       47.10       49.80      5.52 o 
   5   2   9        0.89        7.11      5.93 o 
   6   2   9        4.56        7.42      6.29 o 
   7   2   9        7.37        6.93      6.54 o 
   8   2   9        7.51        1.10      7.12 o 
   9   2   9       29.56       33.17      7.98 o 
 -11   3   9       84.21       83.07      9.55 o 
 -10   3   9       59.33       65.77      8.43 o 
  -9   3   9       18.52       23.48      6.99 o 
  -8   3   9        0.82        8.85      6.72 o 
  -7   3   9        0.02        4.79      6.20 o 
  -6   3   9      151.05      142.83      8.29 o 
  -5   3   9        2.39        5.46      5.54 o 
  -4   3   9     1660.13     1590.82     29.55 o 
  -3   3   9      481.54      446.40      8.74 o 
  -2   3   9        5.74        9.76      4.44 o 
  -1   3   9       24.27       36.38      5.78 o 
   0   3   9        4.86       20.92      6.19 o 
   1   3   9     2468.57     2483.48     26.11 o 
   2   3   9      253.69      238.77      8.55 o 
   3   3   9        0.33        3.78      6.54 o 
   4   3   9        2.14        9.84      5.43 o 
   5   3   9       25.94       28.09      5.87 o 
   6   3   9       81.52       71.04      6.24 o 
   7   3   9        0.05        8.11      6.63 o 
   8   3   9       28.30       32.14      7.12 o 
   9   3   9       65.41       60.92     11.11 o 
 -10   4   9        0.86        5.24      8.42 o 
  -9   4   9      116.93      121.50      7.50 o 
  -8   4   9       17.77       26.98      6.99 o 
  -7   4   9        3.39        3.76      6.21 o 
  -6   4   9      382.77      360.39      6.51 o 
  -5   4   9      253.42      239.53      5.57 o 
  -4   4   9     1133.87     1146.63     14.92 o 
  -3   4   9      634.46      642.88     10.75 o 
  -2   4   9      353.47      355.99      8.13 o 
  -1   4   9     1054.24      987.60     17.98 o 
   0   4   9        0.07        4.88      5.75 o 
   1   4   9      688.07      676.75     19.33 o 
   2   4   9       58.79       70.79     10.76 o 
   3   4   9       95.75       94.90      6.85 o 
   4   4   9        1.99        5.45      5.47 o 
   5   4   9        6.97        6.59      5.77 o 
   6   4   9       81.29       82.40      6.19 o 
   7   4   9        4.36       12.33      6.72 o 
   8   4   9        1.45       -7.43      7.43 o 
 -10   5   9        0.44        7.47      9.09 o 
  -9   5   9       24.44       26.82     11.53 o 
  -8   5   9        5.11       16.78      6.63 o 
  -7   5   9       43.94       46.84      6.11 o 
  -6   5   9       21.76       19.94      5.26 o 
  -5   5   9        4.28        8.72      5.20 o 
  -4   5   9       71.01       70.07      5.08 o 
  -3   5   9      239.18      227.63      5.00 o 
  -2   5   9       64.43       65.95      5.92 o 
  -1   5   9      252.08      256.96      9.18 o 
   0   5   9      190.72      179.23      9.61 o 
   1   5   9       27.40       31.59      6.56 o 
   2   5   9      160.99      146.96      6.51 o 
   3   5   9        6.77       12.22     11.12 o 
   4   5   9       40.32       49.01      9.85 o 
   5   5   9        3.52       11.16      6.19 o 
   6   5   9        0.22        8.61      6.79 o 
   7   5   9       10.70       15.37      6.68 o 
   8   5   9       41.03       34.68      7.92 o 
 -10   6   9        1.96       -5.88      9.37 o 
  -9   6   9        0.12        7.48      8.58 o 
  -8   6   9       69.63       77.26      7.77 o 
  -7   6   9      133.28      127.92      6.72 o 
  -6   6   9        0.05        0.82      5.85 o 
  -5   6   9       33.69       34.61      5.50 o 
  -4   6   9       55.30       53.67      4.96 o 
  -3   6   9      471.18      452.35      8.65 o 
  -2   6   9     1114.40     1089.86     19.40 o 
  -1   6   9      139.73      131.63      5.44 o 
   0   6   9        0.55        6.82      5.35 o 
   1   6   9        3.87        1.83      6.67 o 
   2   6   9       34.67       38.73      6.42 o 
   3   6   9       63.43       51.80      6.58 o 
   4   6   9       18.87       19.65      6.66 o 
   5   6   9       43.83       50.39      6.59 o 
   6   6   9       16.07        8.91      9.67 o 
   7   6   9        2.56        4.50      6.86 o 
   8   6   9        6.19       10.43      8.39 o 
  -9   7   9        0.59       -7.59      7.59 o 
  -8   7   9       18.55       20.05      7.23 o 
  -7   7   9       19.06       12.97      7.59 o 
  -6   7   9       31.46       34.86      6.23 o 
  -5   7   9        0.74        0.73      5.65 o 
  -4   7   9       29.92       33.28      5.16 o 
  -3   7   9      371.29      370.82      9.44 o 
  -2   7   9       84.38       90.47      5.85 o 
  -1   7   9       29.09       26.62      5.42 o 
   0   7   9        0.30        6.71      5.54 o 
   1   7   9      116.43      117.58      8.07 o 
   2   7   9      254.05      226.48      7.59 o 
   3   7   9       10.10       10.98      7.67 o 
   4   7   9       97.17       91.92      5.68 o 
   5   7   9       18.66       15.34      5.62 o 
   6   7   9        5.37        4.34      6.21 o 
   7   7   9        0.42        3.75      7.31 o 
  -9   8   9       15.61       25.90      8.66 o 
  -8   8   9       10.21        3.82     16.36 o 
  -7   8   9       16.99       22.98      7.74 o 
  -6   8   9       13.67       13.40      6.56 o 
  -5   8   9       21.65       26.58      5.92 o 
  -4   8   9        1.33       -0.14      5.06 o 
  -3   8   9       43.73       49.71      6.15 o 
  -2   8   9      415.83      416.59      6.30 o 
  -1   8   9       74.83       90.51      5.45 o 
   0   8   9      294.40      280.57      6.80 o 
   1   8   9        1.03       -0.77      5.85 o 
   2   8   9        2.44        4.93     10.71 o 
   3   8   9       21.83       26.63      6.18 o 
   4   8   9        8.91       12.45      6.24 o 
   5   8   9        9.36       14.44      5.79 o 
   6   8   9        2.48       -2.19      5.92 o 
   7   8   9        5.71       17.62      6.52 o 
  -8   9   9        0.14       13.08      8.48 o 
  -7   9   9       12.40       12.61      8.57 o 
  -6   9   9        9.27       20.84      7.72 o 
  -5   9   9       26.25       39.64      6.23 o 
  -4   9   9      250.66      263.50     12.79 o 
  -3   9   9       50.26       59.07      7.59 o 
  -2   9   9       10.52       20.53      5.80 o 
  -1   9   9        3.08       -3.28      6.06 o 
   0   9   9       85.02       98.32      6.25 o 
   1   9   9       60.87       67.28      6.06 o 
   2   9   9       99.60       92.95      6.22 o 
   3   9   9        0.03       10.08      7.25 o 
   4   9   9       17.95       23.04      6.61 o 
   5   9   9        7.70       14.47      6.43 o 
   6   9   9       47.98       51.16      6.59 o 
  -7  10   9        1.63        4.42      8.45 o 
  -6  10   9       36.23       31.80      7.45 o 
  -5  10   9        2.91        9.79      6.22 o 
  -4  10   9        7.82       18.31      6.11 o 
  -3  10   9      126.82      138.57      9.33 o 
  -2  10   9        5.02       11.27      6.80 o 
  -1  10   9       65.71       69.34      6.60 o 
   0  10   9       21.27       18.47      6.16 o 
   1  10   9       10.27       11.34      6.50 o 
   2  10   9        2.32       -0.19      6.27 o 
   3  10   9        0.12        1.90      6.61 o 
   4  10   9       36.03       31.77      6.98 o 
   5  10   9        0.05        5.83      6.93 o 
  -6  11   9        9.33       15.70      8.43 o 
  -5  11   9       23.79       19.66      7.10 o 
  -4  11   9       53.17       62.63      8.14 o 
  -3  11   9       14.48       15.19      6.79 o 
  -2  11   9        1.60       15.65      6.51 o 
  -1  11   9        0.57        2.01      6.25 o 
   0  11   9        8.10        9.68      6.82 o 
   1  11   9       31.62       23.61      7.05 o 
   2  11   9       12.32       22.68      6.86 o 
   3  11   9       48.66       44.96      7.06 o 
   4  11   9        2.51       17.24      7.34 o 
  -5  12   9        0.10        3.23      7.80 o 
  -4  12   9        5.32       14.87      7.63 o 
  -3  12   9       75.23       49.85      7.43 o 
  -2  12   9      122.27      130.61      7.30 o 
  -1  12   9        0.50        4.63      6.90 o 
   0  12   9       43.00       43.22      7.03 o 
   1  12   9        0.20        8.15      6.87 o 
   2  12   9        9.89        7.00      7.08 o 
   3  12   9        5.88        1.87      7.54 o 
  -3  13   9       16.82       15.75      7.37 o 
  -2  13   9        0.00        0.66      7.67 o 
  -1  13   9        5.81       -1.34      7.65 o 
   0  13   9       11.71       25.08      7.87 o 
   1  13   9       72.00       79.11      8.14 o 
 -11   0  10       12.01       20.99     11.15 o 
 -10   0  10       82.35       84.28     10.54 o 
  -9   0  10      180.69      190.01     12.29 o 
  -8   0  10       13.87       17.14      8.24 o 
  -7   0  10        1.72        6.31      7.43 o 
  -6   0  10       17.13       11.52      6.88 o 
  -5   0  10      858.50      835.48     12.64 o 
  -4   0  10        0.31        3.45      8.49 o 
  -3   0  10        4.85        2.43      9.66 o 
  -2   0  10      210.24      186.20      9.05 o 
  -1   0  10       69.08       88.72      8.81 o 
   0   0  10       49.81       37.23      8.79 o 
   1   0  10      114.34      124.97      6.59 o 
   2   0  10     1128.05     1114.21     72.23 o 
   3   0  10      418.60      411.65     10.57 o 
   4   0  10       15.81       24.54      9.87 o 
   5   0  10       18.93       14.82     10.28 o 
   6   0  10       45.04       33.21     10.96 o 
   7   0  10       55.74       61.57     11.53 o 
   8   0  10        2.12        6.61     12.16 o 
 -11   1  10       76.80       71.80      9.08 o 
 -10   1  10        2.83        4.64      7.98 o 
  -9   1  10       82.46       75.58      7.41 o 
  -8   1  10       23.76       28.75      6.84 o 
  -7   1  10      158.04      159.72      6.55 o 
  -6   1  10      298.26      303.37      9.23 o 
  -5   1  10        5.08       16.18      5.64 o 
  -4   1  10      234.94      227.69      5.85 o 
  -3   1  10        3.18        8.86      6.23 o 
  -2   1  10       24.48       21.56      6.18 o 
  -1   1  10      312.03      292.04      6.72 o 
   0   1  10      119.61      117.18      5.20 o 
   1   1  10      230.93      211.31      5.28 o 
   2   1  10      114.99      122.88      7.47 o 
   3   1  10      114.43      115.43      6.60 o 
   4   1  10      225.76      226.92      7.61 o 
   5   1  10      209.28      210.44      7.65 o 
   6   1  10       17.31       20.39      7.57 o 
   7   1  10        5.52       12.97      7.99 o 
   8   1  10       19.01       35.64      8.61 o 
 -10   2  10       13.98       20.38      7.81 o 
  -9   2  10       28.40       38.09      7.23 o 
  -8   2  10        3.55       11.93      6.84 o 
  -7   2  10        0.55       -1.45      6.33 o 
  -6   2  10        2.16        3.29      5.72 o 
  -5   2  10      133.73      117.37      7.81 o 
  -4   2  10        5.31        2.92      7.16 o 
  -3   2  10       10.92       12.06      5.22 o 
  -2   2  10       16.19       16.21      6.22 o 
  -1   2  10       41.75       36.87      5.14 o 
   0   2  10        1.91        2.25      4.87 o 
   1   2  10       22.39       22.94      6.34 o 
   2   2  10       72.50       70.56      6.12 o 
   3   2  10      255.89      243.93     10.26 o 
   4   2  10       56.97       52.62      5.49 o 
   5   2  10        5.81        8.61      6.01 o 
   6   2  10       10.78       14.91      6.52 o 
   7   2  10        3.37        5.69      6.85 o 
   8   2  10        3.18       10.87      7.12 o 
 -10   3  10        0.16       -0.30      8.34 o 
  -9   3  10        5.17       16.20      7.29 o 
  -8   3  10        7.44       16.92      6.51 o 
  -7   3  10        0.06        2.26      6.31 o 
  -6   3  10       26.49       31.99      6.01 o 
  -5   3  10       88.95       85.20      5.99 o 
  -4   3  10        7.89       12.28      5.65 o 
  -3   3  10       71.85       78.91      5.38 o 
  -2   3  10        2.08        5.06      4.46 o 
  -1   3  10       57.58       59.02      5.25 o 
   0   3  10        6.45       15.78      7.71 o 
   1   3  10        1.08        3.78      6.40 o 
   2   3  10       71.79       82.01      6.27 o 
   3   3  10       34.42       37.22      5.54 o 
   4   3  10       30.95       39.16      5.77 o 
   5   3  10        1.01       10.47      6.05 o 
   6   3  10       86.86       80.19      6.52 o 
   7   3  10       17.41       16.38      7.23 o 
   8   3  10        1.96        7.25      7.20 o 
 -10   4  10      136.32      138.59      8.29 o 
  -9   4  10        2.67        8.91      7.34 o 
  -8   4  10        1.93        3.80      6.79 o 
  -7   4  10       27.03       24.91      6.41 o 
  -6   4  10      226.59      200.06      6.40 o 
  -5   4  10      312.01      325.28      5.85 o 
  -4   4  10      598.82      605.19     11.48 o 
  -3   4  10      151.58      143.83      4.62 o 
  -2   4  10      124.53      124.91      4.87 o 
  -1   4  10      656.51      643.44      9.67 o 
   0   4  10      423.33      418.68      7.45 o 
   1   4  10      181.05      188.59      6.99 o 
   2   4  10        1.76        0.75      8.36 o 
   3   4  10       90.79      103.73      7.09 o 
   4   4  10       87.97       93.88      6.92 o 
   5   4  10       36.25       43.84      6.32 o 
   6   4  10        0.02       -1.07      6.88 o 
   7   4  10        7.19        4.26      6.90 o 
   8   4  10       21.62       24.81      7.88 o 
 -10   5  10        6.79       14.13      8.81 o 
  -9   5  10       91.71       94.48      7.75 o 
  -8   5  10      274.95      255.85     10.24 o 
  -7   5  10       14.86       18.65      5.98 o 
  -6   5  10        4.10       10.71      5.59 o 
  -5   5  10      106.98      103.97      5.30 o 
  -4   5  10       41.15       49.52      5.18 o 
  -3   5  10      441.73      412.60      6.53 o 
  -2   5  10      193.83      196.06      5.54 o 
  -1   5  10      753.53      751.22      8.75 o 
   0   5  10       58.82       62.95      6.79 o 
   1   5  10       28.08       38.56      6.29 o 
   2   5  10      150.52      134.23      7.40 o 
   3   5  10      187.23      196.93      7.86 o 
   4   5  10      251.03      237.90      9.11 o 
   5   5  10       14.16       23.26      6.35 o 
   6   5  10       34.38       27.87      6.60 o 
   7   5  10        4.03        7.99      7.43 o 
   8   5  10       18.53        6.48     12.90 o 
  -9   6  10       38.38       36.77      8.42 o 
  -8   6  10       44.68       51.69      7.39 o 
  -7   6  10      104.06      112.32      6.57 o 
  -6   6  10       26.88       27.96      5.33 o 
  -5   6  10       86.10       82.72      5.36 o 
  -4   6  10       14.14       16.58      4.89 o 
  -3   6  10        7.93        9.15      4.81 o 
  -2   6  10      270.08      271.85      6.06 o 
  -1   6  10        0.68        3.11      5.02 o 
   0   6  10      260.36      269.09      6.95 o 
   1   6  10       15.11       20.01      6.97 o 
   2   6  10      467.25      450.81      8.06 o 
   3   6  10      103.97      102.22      7.44 o 
   4   6  10       30.36       38.40      8.72 o 
   5   6  10        0.38        2.26      6.32 o 
   6   6  10        2.41        9.94      7.12 o 
   7   6  10        0.17        3.87      7.68 o 
  -9   7  10       35.33       53.58      8.83 o 
  -8   7  10       32.76       26.05     14.94 o 
  -7   7  10       30.05       34.40      6.95 o 
  -6   7  10       11.20       10.31      6.18 o 
  -5   7  10        5.42       12.82      5.36 o 
  -4   7  10      125.26      127.99      5.62 o 
  -3   7  10        1.12        6.03      4.95 o 
  -2   7  10      182.77      183.55      6.98 o 
  -1   7  10       63.96       66.21      5.74 o 
   0   7  10       34.28       36.12      5.84 o 
   1   7  10      141.37      145.83     11.41 o 
   2   7  10        0.64       14.61      7.27 o 
   3   7  10       14.57       26.41      7.43 o 
   4   7  10       25.64       23.27      7.72 o 
   5   7  10       19.48       18.21      6.91 o 
   6   7  10        1.05        8.27      9.21 o 
   7   7  10        1.16        6.54      9.19 o 
  -8   8  10        4.75       13.22     13.35 o 
  -7   8  10        1.97       -0.71      7.41 o 
  -6   8  10        0.39        5.15      6.17 o 
  -5   8  10       13.33       13.96      5.73 o 
  -4   8  10       37.47       42.29      5.67 o 
  -3   8  10       42.60       54.14      6.19 o 
  -2   8  10        0.27        2.34      6.11 o 
  -1   8  10        4.92        7.13      5.85 o 
   0   8  10        2.76        4.55      5.93 o 
   1   8  10       31.08       27.15      7.73 o 
   2   8  10       27.10       39.26     13.02 o 
   3   8  10        0.08       12.42      7.39 o 
   4   8  10       19.61       29.50     12.01 o 
   5   8  10        0.34        7.03      6.59 o 
   6   8  10        5.49       13.64      7.70 o 
  -8   9  10        5.63        9.50      8.89 o 
  -7   9  10        5.49       18.18      8.29 o 
  -6   9  10       11.59       15.21      6.95 o 
  -5   9  10        5.43        7.22      5.94 o 
  -4   9  10       10.96       18.03      5.92 o 
  -3   9  10       19.85       25.67      9.86 o 
  -2   9  10       17.85       18.50      5.91 o 
  -1   9  10        0.73        1.28      6.05 o 
   0   9  10        3.05        5.40      6.26 o 
   1   9  10        0.68       -0.81     10.85 o 
   2   9  10        0.08       21.95     15.59 o 
   3   9  10       18.72       20.04      8.41 o 
   4   9  10        9.76       10.78      8.21 o 
   5   9  10       18.44       17.00      7.60 o 
  -7  10  10       11.97       13.07      8.23 o 
  -6  10  10        5.81       18.70     14.59 o 
  -5  10  10       17.67       17.55      6.28 o 
  -4  10  10       18.03       21.78      6.31 o 
  -3  10  10        1.13       -4.07      6.70 o 
  -2  10  10        0.12       -0.99      6.08 o 
  -1  10  10       18.07       19.42      6.52 o 
   0  10  10       19.13       27.35      6.39 o 
   1  10  10        1.10        7.91      8.23 o 
   2  10  10       84.65       87.50      8.57 o 
   3  10  10       21.54       12.41      8.81 o 
   4  10  10       17.25       16.86      8.00 o 
   5  10  10        0.01       -6.42      8.89 o 
  -6  11  10       14.81       23.68      8.81 o 
  -5  11  10        2.73        1.84      6.78 o 
  -4  11  10        0.01        5.09      6.54 o 
  -3  11  10       36.63       33.43      6.72 o 
  -2  11  10        2.68       14.87      6.36 o 
  -1  11  10       24.76       37.20      6.79 o 
   0  11  10       30.92       38.01      7.14 o 
   1  11  10       21.44       31.97     14.61 o 
   2  11  10        0.49        4.43      8.49 o 
   3  11  10        2.75       13.05      9.31 o 
   4  11  10       68.59       82.15     13.25 o 
  -4  12  10        0.05        6.05      7.20 o 
  -3  12  10       10.85       19.98      7.54 o 
  -2  12  10        0.03        0.79      7.17 o 
  -1  12  10       18.37       18.20      6.99 o 
   0  12  10        3.38        9.67      8.41 o 
   1  12  10       28.13       39.22      8.93 o 
   2  12  10      112.95      125.51     18.64 o 
 -10   1  11        8.34       14.50      7.85 o 
  -9   1  11       20.45       34.10      7.53 o 
  -8   1  11       41.79       49.75      6.68 o 
  -7   1  11        6.07       14.39      6.01 o 
  -6   1  11        7.14        9.86      5.88 o 
  -5   1  11       15.58       17.58      6.59 o 
  -4   1  11      221.31      224.16      7.03 o 
  -3   1  11       70.98       74.28      6.61 o 
  -2   1  11        1.21        7.43      7.69 o 
  -1   1  11        4.34        5.71      6.31 o 
   0   1  11       11.59       13.13      5.29 o 
   1   1  11        1.87        2.31      5.42 o 
   2   1  11       18.00       16.49      5.01 o 
   3   1  11       46.90       42.11      5.48 o 
   4   1  11       47.49       48.99      7.34 o 
   5   1  11        4.79        8.97      5.87 o 
   6   1  11        0.00        3.52      6.45 o 
   7   1  11       10.34       10.00      7.44 o 
   8   1  11       21.48       29.98      7.79 o 
 -10   2  11        1.83        9.31      8.33 o 
  -9   2  11       12.14       24.54      7.71 o 
  -8   2  11       51.81       51.14      6.66 o 
  -7   2  11      119.62      129.31      6.49 o 
  -6   2  11       99.07      107.10      6.06 o 
  -5   2  11      519.03      511.23      9.55 o 
  -4   2  11      192.03      149.07      6.07 o 
  -3   2  11       22.66       20.93      7.13 o 
  -2   2  11       91.85       89.46      6.12 o 
  -1   2  11      139.46      132.08      5.46 o 
   0   2  11      299.55      286.75      5.51 o 
   1   2  11      651.00      615.78     29.79 o 
   2   2  11      219.11      216.23      7.20 o 
   3   2  11       19.05       18.34      5.47 o 
   4   2  11        7.29       16.30      5.96 o 
   5   2  11      125.30      125.30      6.42 o 
   6   2  11       47.78       47.47      6.52 o 
   7   2  11       26.69       25.56      7.34 o 
   8   2  11        0.02        7.26      9.64 o 
 -10   3  11        9.91       10.30      7.96 o 
  -9   3  11       76.78       84.71      7.70 o 
  -8   3  11       99.47      114.67      7.13 o 
  -7   3  11        0.28       11.10      6.32 o 
  -6   3  11       26.27       22.63      6.24 o 
  -5   3  11      157.73      155.70      6.18 o 
  -4   3  11      357.73      372.36     10.75 o 
  -3   3  11      349.78      346.88      5.36 o 
  -2   3  11       80.46       88.74      8.78 o 
  -1   3  11      154.47      148.01      5.56 o 
   0   3  11       92.53      100.48      7.00 o 
   1   3  11      282.72      283.19     12.64 o 
   2   3  11       21.21       29.34      6.99 o 
   3   3  11        6.90       11.46      5.44 o 
   4   3  11      207.08      211.10      6.45 o 
   5   3  11        2.40        9.12      6.48 o 
   6   3  11       14.00       25.63      6.60 o 
   7   3  11       27.27       35.36      7.33 o 
 -10   4  11       19.99       30.68      8.44 o 
  -9   4  11        4.94        5.95      7.40 o 
  -8   4  11       69.62       71.60      6.98 o 
  -7   4  11      127.37      132.82      6.74 o 
  -6   4  11        0.32       -1.68      5.53 o 
  -5   4  11      367.95      350.41      6.03 o 
  -4   4  11        0.69        9.01      5.19 o 
  -3   4  11       35.06       42.71      4.86 o 
  -2   4  11      556.42      547.32     19.04 o 
  -1   4  11      416.72      405.85      5.96 o 
   0   4  11      465.75      442.76      9.05 o 
   1   4  11      126.79      121.36      7.06 o 
   2   4  11        1.86        4.35      6.89 o 
   3   4  11       54.31       57.49      7.69 o 
   4   4  11      130.47      122.98      7.14 o 
   5   4  11       49.18       49.21      6.08 o 
   6   4  11       43.38       40.76      6.58 o 
   7   4  11       18.22       17.14      6.77 o 
  -9   5  11        9.99       13.59      7.73 o 
  -8   5  11       27.64       30.03      6.67 o 
  -7   5  11       12.92       13.28      6.05 o 
  -6   5  11       20.16       22.41      5.75 o 
  -5   5  11       43.53       37.34      5.20 o 
  -4   5  11       25.22       25.11      4.98 o 
  -3   5  11      234.46      218.20      5.46 o 
  -2   5  11       63.65       64.99      4.89 o 
  -1   5  11        4.08        3.15      6.89 o 
   0   5  11      105.73      104.88      7.12 o 
   1   5  11        6.47        4.38      6.49 o 
   2   5  11        6.37        7.94      6.67 o 
   3   5  11      145.28      133.76      7.73 o 
   4   5  11       12.03       22.42      6.18 o 
   5   5  11       24.77       24.18      6.89 o 
   6   5  11        1.62        6.21      6.85 o 
   7   5  11       14.33       20.15      7.87 o 
  -9   6  11       19.86       14.87      8.74 o 
  -8   6  11       28.73       43.38      7.14 o 
  -7   6  11        3.16        3.69      6.31 o 
  -6   6  11        0.00        1.33      5.91 o 
  -5   6  11        4.85       13.64      5.35 o 
  -4   6  11       34.15       37.50      5.17 o 
  -3   6  11      449.62      443.33     12.26 o 
  -2   6  11      181.55      200.05      7.86 o 
  -1   6  11      212.48      211.85      7.44 o 
   0   6  11        1.74        1.76      7.42 o 
   1   6  11       12.70       18.67      7.24 o 
   2   6  11       34.99       25.82      7.85 o 
   3   6  11       60.65       60.39      7.55 o 
   4   6  11        8.57        8.09      7.72 o 
   5   6  11        3.64       14.23      6.36 o 
   6   6  11        1.83        4.41      7.82 o 
  -8   7  11       89.33       96.58      9.35 o 
  -7   7  11        6.25       13.32      6.87 o 
  -6   7  11       49.29       56.87      6.01 o 
  -5   7  11        1.19        0.55      5.52 o 
  -4   7  11      122.95      120.33      5.58 o 
  -3   7  11      185.99      195.84      7.45 o 
  -2   7  11        1.04        3.73      6.15 o 
  -1   7  11       44.11       48.84      6.03 o 
   0   7  11        1.90        7.95      6.72 o 
   1   7  11        6.24       10.16      7.38 o 
   2   7  11       10.60       15.18      7.48 o 
   3   7  11        3.66       19.14      8.09 o 
   4   7  11       25.86       37.45      8.24 o 
   5   7  11       15.05       20.97      6.99 o 
   6   7  11        4.37       17.62      7.49 o 
  -8   8  11        6.50       26.25      8.75 o 
  -7   8  11       62.99       69.48      7.06 o 
  -6   8  11      212.76      228.62      6.64 o 
  -5   8  11        0.45       11.61      6.26 o 
  -4   8  11        3.75        1.44      5.42 o 
  -3   8  11       43.77       39.25      5.72 o 
  -2   8  11      124.61      124.63      6.14 o 
  -1   8  11       88.77       85.22      5.89 o 
   0   8  11       25.72       21.85     10.28 o 
   1   8  11        0.94        7.76      7.45 o 
   2   8  11        5.76        4.82      7.74 o 
   3   8  11        0.26       10.72      8.01 o 
   4   8  11       13.07       18.13      8.71 o 
   5   8  11       76.48       68.40      7.60 o 
  -7   9  11        0.26       21.08      8.05 o 
  -6   9  11        0.69        1.35      6.99 o 
  -5   9  11       80.42       98.21      6.46 o 
  -4   9  11      118.90      120.56      6.17 o 
  -3   9  11       54.04       54.56      6.79 o 
  -2   9  11        0.37       -6.01      6.12 o 
  -1   9  11       43.42       48.53      6.26 o 
   0   9  11        0.29        8.43      6.23 o 
   1   9  11        9.11       10.22      7.77 o 
   2   9  11       37.95       34.54      8.15 o 
   3   9  11       15.95       20.54      8.64 o 
   4   9  11       23.88       19.58      8.14 o 
   5   9  11        0.08        1.24     13.02 o 
  -6  10  11       64.43       64.01      7.19 o 
  -5  10  11        4.25        2.04      6.46 o 
  -4  10  11        1.50       11.76      6.41 o 
  -3  10  11        7.46       10.37      6.91 o 
  -2  10  11       45.66       48.79      7.62 o 
  -1  10  11       50.05       56.59      6.72 o 
   0  10  11        6.58       14.48      6.54 o 
   1  10  11       37.20       39.94      8.26 o 
   2  10  11        8.38        3.07      8.43 o 
   3  10  11       13.42       14.45     20.82 o 
   4  10  11       33.19       63.29     22.60 o 
  -5  11  11        3.33       14.82      7.31 o 
  -4  11  11        8.45       12.42      6.17 o 
  -3  11  11        3.32        9.12      6.91 o 
  -2  11  11        4.32        7.99      7.24 o 
  -1  11  11        0.01        7.42      7.08 o 
   0  11  11        0.09        0.04      6.98 o 
   1  11  11        4.82       27.19     12.85 o 
   2  11  11       82.95       96.83      9.57 o 
  -2  12  11       26.65       33.67      7.53 o 
  -1  12  11       66.09       74.18      7.65 o 
   0  12  11       38.23       48.34      7.46 o 
 -10   0  12       11.69       13.42     13.80 o 
  -9   0  12        0.01       11.99     12.77 o 
  -8   0  12        3.47        6.13     10.62 o 
  -7   0  12       37.33       56.26     10.17 o 
  -6   0  12        9.54       15.91      9.79 o 
  -5   0  12       48.98       44.21      9.83 o 
  -4   0  12        0.97        5.13      9.49 o 
  -3   0  12     1300.69     1233.03     13.97 o 
  -2   0  12       83.36       72.82      9.68 o 
  -1   0  12      151.49      140.10      8.59 o 
   0   0  12        2.64        2.67      9.42 o 
   1   0  12       83.44       77.71      6.79 o 
   2   0  12      427.84      385.34     27.04 o 
   3   0  12      139.45      153.69      9.23 o 
   4   0  12      213.57      216.81     26.36 o 
   5   0  12        0.15       13.02      7.72 o 
   6   0  12       34.57       62.96     11.81 o 
   7   0  12        1.06       12.59     12.42 o 
 -10   1  12        9.82       27.80      8.38 o 
  -9   1  12      152.92      144.48      8.07 o 
  -8   1  12        0.02        0.74      6.81 o 
  -7   1  12        5.62       11.87      8.12 o 
  -6   1  12       15.05       23.37      6.98 o 
  -5   1  12      107.93      101.91      7.04 o 
  -4   1  12        6.36       10.25      6.79 o 
  -3   1  12       11.29       23.02      6.74 o 
  -2   1  12       97.30       95.69      6.92 o 
  -1   1  12      104.85       98.11      8.02 o 
   0   1  12      509.03      496.89     20.74 o 
   1   1  12        0.78        6.19      5.04 o 
   2   1  12        0.68        4.44      4.78 o 
   3   1  12       81.45       83.40     10.65 o 
   4   1  12       53.24       55.97      5.94 o 
   5   1  12       17.97       27.17      6.45 o 
   6   1  12       18.64       39.51     11.35 o 
   7   1  12        9.29       19.09     11.50 o 
 -10   2  12        6.83       13.38      8.20 o 
  -9   2  12        0.69        8.33      7.81 o 
  -8   2  12        0.05       -0.11      6.80 o 
  -7   2  12       27.87       35.03      6.38 o 
  -6   2  12        1.21        5.97      6.34 o 
  -5   2  12      167.44      152.48      6.27 o 
  -4   2  12      152.85      140.50      7.90 o 
  -3   2  12      104.23       96.76      9.32 o 
  -2   2  12      157.31      149.88      6.46 o 
  -1   2  12        9.60       11.26      5.50 o 
   0   2  12      291.39      273.61      5.66 o 
   1   2  12      401.50      381.36      6.56 o 
   2   2  12      163.75      165.90      6.07 o 
   3   2  12       41.52       38.56      5.44 o 
   4   2  12        4.81       10.44      6.16 o 
   5   2  12       30.28       35.72      8.46 o 
   6   2  12       28.07       23.55      8.07 o 
   7   2  12        3.63        9.47      9.69 o 
  -9   3  12        0.47        3.09      7.49 o 
  -8   3  12       11.42       15.03      7.23 o 
  -7   3  12       11.81       13.96      6.61 o 
  -6   3  12       10.18        5.94      6.16 o 
  -5   3  12       15.55       11.80      6.07 o 
  -4   3  12        1.19        3.67      5.96 o 
  -3   3  12       17.42       10.84      5.61 o 
  -2   3  12       26.30       31.22      5.52 o 
  -1   3  12       61.12       64.28      6.31 o 
   0   3  12       47.32       53.50      5.71 o 
   1   3  12       11.47       25.26      6.44 o 
   2   3  12       29.32       12.59      6.60 o 
   3   3  12        8.32        5.67      5.41 o 
   4   3  12        8.66       11.63      8.22 o 
   5   3  12        7.84       12.49      6.53 o 
   6   3  12       11.05       19.54      6.95 o 
   7   3  12        9.01       18.96      7.71 o 
  -9   4  12        0.03        4.39      7.08 o 
  -8   4  12        0.81        3.06      6.44 o 
  -7   4  12       13.18       13.06      6.01 o 
  -6   4  12       41.35       43.92      5.60 o 
  -5   4  12       18.89       15.86      5.43 o 
  -4   4  12       14.05       14.58      5.06 o 
  -3   4  12      117.08      116.52      5.41 o 
  -2   4  12       90.95       86.64      5.75 o 
  -1   4  12        2.60        9.11      7.35 o 
   0   4  12        4.21       -0.56      9.14 o 
   1   4  12      168.71      166.22      7.42 o 
   2   4  12       45.84       49.77      7.29 o 
   3   4  12       17.82       20.00      8.37 o 
   4   4  12        3.93       11.97      6.44 o 
   5   4  12        0.47       11.08      6.82 o 
   6   4  12        2.59       -0.57      7.09 o 
  -9   5  12       60.30       52.77      7.72 o 
  -8   5  12       39.03       46.28      6.71 o 
  -7   5  12        0.00        4.11      6.05 o 
  -6   5  12       90.80       86.18      5.95 o 
  -5   5  12       29.26       33.35      5.48 o 
  -4   5  12       10.76       16.04      5.17 o 
  -3   5  12       45.95       45.22      5.26 o 
  -2   5  12      286.03      291.75      6.46 o 
  -1   5  12      363.53      350.00      7.86 o 
   0   5  12       71.93       79.09      7.36 o 
   1   5  12       26.82       37.42      7.30 o 
   2   5  12        0.07       -6.27      7.43 o 
   3   5  12        8.31        5.33      8.09 o 
   4   5  12       16.77       15.88      6.35 o 
   5   5  12        0.49        8.59      7.18 o 
   6   5  12       11.22        3.59      7.48 o 
  -8   6  12       32.05       30.49      7.03 o 
  -7   6  12       22.43       29.60      6.60 o 
  -6   6  12        6.81        5.85      6.20 o 
  -5   6  12       10.88       11.85      5.75 o 
  -4   6  12        3.04       13.61      5.52 o 
  -3   6  12      745.75      723.01     19.45 o 
  -2   6  12       16.98       21.17      5.78 o 
  -1   6  12        0.27        8.31      7.42 o 
   0   6  12       45.55       56.94      7.44 o 
   1   6  12       16.38       15.80      7.47 o 
   2   6  12      120.61      125.61      7.72 o 
   3   6  12        1.02        2.99     14.35 o 
   4   6  12        0.02       -0.82      8.15 o 
   5   6  12        0.16        4.59      6.66 o 
   6   6  12        4.02       21.71      8.15 o 
  -8   7  12       31.57       39.04      7.81 o 
  -7   7  12        1.33        6.89      6.85 o 
  -6   7  12      118.37      124.65      5.99 o 
  -5   7  12        7.95       13.04      5.79 o 
  -4   7  12        7.68        3.19      5.61 o 
  -3   7  12      115.61      113.68      5.50 o 
  -2   7  12      102.71      104.85      5.49 o 
  -1   7  12      268.15      278.77     12.88 o 
   0   7  12       21.20       36.97      9.92 o 
   1   7  12        6.80       11.17      7.65 o 
   2   7  12        9.20        3.17      7.84 o 
   3   7  12        0.44        5.88      9.35 o 
   4   7  12        0.90       19.41      8.33 o 
   5   7  12       10.19       20.76      7.13 o 
  -7   8  12        7.08        9.32      7.51 o 
  -6   8  12       27.00       38.63      6.74 o 
  -5   8  12        3.41        5.54      5.89 o 
  -4   8  12       36.22       43.13      5.93 o 
  -3   8  12       28.45       26.70      5.72 o 
  -2   8  12       18.64       23.75      6.32 o 
  -1   8  12      213.30      206.24      6.38 o 
   0   8  12      166.57      182.55     12.25 o 
   1   8  12       16.93       27.03      7.81 o 
   2   8  12        0.57        9.38      8.39 o 
   3   8  12       20.37       33.87      9.98 o 
   4   8  12        1.08       12.60     13.44 o 
  -6   9  12        0.02       10.16      7.20 o 
  -5   9  12        0.01       10.98      6.59 o 
  -4   9  12        3.08        2.48      5.94 o 
  -3   9  12        0.04        3.78      6.06 o 
  -2   9  12       11.74       25.00      6.47 o 
  -1   9  12       53.17       49.22      6.88 o 
   0   9  12        1.37       -3.97      8.42 o 
   1   9  12        3.93        5.08      8.22 o 
   2   9  12        4.51       11.48      8.89 o 
   3   9  12        0.01       15.35      8.70 o 
   4   9  12       29.83       28.97      8.88 o 
  -5  10  12        7.34       12.71      6.94 o 
  -4  10  12        5.14       12.87      6.20 o 
  -3  10  12        2.02       13.60      6.39 o 
  -2  10  12       53.66       55.42      6.73 o 
  -1  10  12       21.76       38.91      6.57 o 
   0  10  12       34.23       38.27      8.97 o 
   1  10  12       85.57       73.29      8.73 o 
   2  10  12       26.59       28.64      8.93 o 
  -3  11  12        8.51       14.88      6.75 o 
  -2  11  12        3.91        4.34      7.49 o 
  -1  11  12       23.06       30.48      7.53 o 
   0  11  12       58.05       57.85     10.54 o 
   1  11  12       30.79       26.82     13.26 o 
  -9   1  13       15.60       37.29      9.34 o 
  -8   1  13       29.98       42.40      8.97 o 
  -7   1  13        4.24       -2.32      8.39 o 
  -6   1  13        5.98        4.85      7.68 o 
  -5   1  13       47.24       43.78      7.53 o 
  -4   1  13        6.20       17.61      7.06 o 
  -3   1  13       67.61       62.06      7.11 o 
  -2   1  13       31.34       32.60      6.96 o 
  -1   1  13        3.13        5.68      5.65 o 
   0   1  13      141.74      138.36      5.57 o 
   1   1  13       60.70       60.59      5.13 o 
   2   1  13      223.12      228.45      8.18 o 
   3   1  13        4.56        1.90      5.77 o 
   4   1  13        1.23       -2.74      5.63 o 
   5   1  13       64.46       65.42      6.48 o 
   6   1  13        6.53        4.55      7.23 o 
  -9   2  13       15.79       13.78      8.17 o 
  -8   2  13       73.17       63.53      7.27 o 
  -7   2  13       58.96       55.77      6.97 o 
  -6   2  13       25.11       32.76      7.71 o 
  -5   2  13        0.27        9.81      7.03 o 
  -4   2  13       19.98       23.00      7.61 o 
  -3   2  13        0.49        8.62      7.24 o 
  -2   2  13       29.30       22.44      5.66 o 
  -1   2  13       50.75       53.65      5.48 o 
   0   2  13      237.88      229.02      7.82 o 
   1   2  13        2.38        4.98      5.85 o 
   2   2  13      100.58       91.14      5.15 o 
   3   2  13       15.36       14.49      7.32 o 
   4   2  13       25.12       21.92      6.55 o 
   5   2  13       17.34       21.37      6.42 o 
   6   2  13       11.25       20.40      7.43 o 
  -9   3  13       64.83       76.17      7.95 o 
  -8   3  13       47.44       51.71      7.24 o 
  -7   3  13       10.79        5.03      7.01 o 
  -6   3  13       89.83       82.24      6.56 o 
  -5   3  13       26.44       23.84      7.58 o 
  -4   3  13        0.55        3.97      5.63 o 
  -3   3  13        6.62        2.23      5.63 o 
  -2   3  13        0.51        1.62      5.65 o 
  -1   3  13      153.93      154.14      5.69 o 
   0   3  13        4.23       -0.72      5.58 o 
   1   3  13      108.45      108.93      9.26 o 
   2   3  13       28.62       47.12      9.58 o 
   3   3  13       72.03       69.30      5.97 o 
   4   3  13       36.42       38.71      6.22 o 
   5   3  13        9.14        9.97      6.67 o 
   6   3  13        2.71       10.14      7.37 o 
  -9   4  13       16.07       20.06     16.50 o 
  -8   4  13       50.25       48.65      6.95 o 
  -7   4  13       35.32       41.20      6.22 o 
  -6   4  13        1.18        3.44      5.74 o 
  -5   4  13        1.61        0.91      5.29 o 
  -4   4  13        0.46       -4.40      6.35 o 
  -3   4  13       13.24       19.07      6.09 o 
  -2   4  13        0.45        4.14      5.51 o 
  -1   4  13       35.69       29.45      6.91 o 
   0   4  13      210.22      208.95     10.64 o 
   1   4  13        0.16        7.17      7.42 o 
   2   4  13       38.40       39.74      7.57 o 
   3   4  13        8.43       22.45      5.95 o 
   4   4  13        0.15        9.64      6.44 o 
   5   4  13       29.22       32.44      6.97 o 
   6   4  13        1.28       31.50     11.16 o 
  -8   5  13       12.29       17.83      6.85 o 
  -7   5  13        4.00        8.35      6.38 o 
  -6   5  13       15.83       25.75      6.11 o 
  -5   5  13        5.89       10.27      5.71 o 
  -4   5  13        2.32        7.25      5.32 o 
  -3   5  13        0.47       13.78      5.72 o 
  -2   5  13       14.13       15.92      6.08 o 
  -1   5  13       24.19       37.17      6.88 o 
   0   5  13        2.04        1.07      7.34 o 
   1   5  13       10.01       11.19      7.52 o 
   2   5  13        9.37       26.10      7.08 o 
   3   5  13        2.07        4.97      7.94 o 
   4   5  13        1.37       10.63      6.35 o 
   5   5  13        0.56       10.22      7.13 o 
  -8   6  13        0.34        4.13      7.27 o 
  -7   6  13        0.05        2.75      6.61 o 
  -6   6  13       41.45       35.89      6.03 o 
  -5   6  13       10.50       22.64      6.10 o 
  -4   6  13       60.31       55.91      5.50 o 
  -3   6  13       34.40       41.91      5.34 o 
  -2   6  13       30.88       27.51      6.65 o 
  -1   6  13        4.75       11.51      6.43 o 
   0   6  13        0.04        3.06      7.62 o 
   1   6  13       11.67       19.21      7.63 o 
   2   6  13        2.30       19.59      8.41 o 
   3   6  13        0.33        6.82     10.73 o 
   4   6  13       15.76       10.29      7.12 o 
   5   6  13        2.84       17.79      7.50 o 
  -7   7  13        0.09       -1.18      7.06 o 
  -6   7  13        5.91        7.21      6.35 o 
  -5   7  13        7.93        8.83      6.16 o 
  -4   7  13       64.74       61.49      5.91 o 
  -3   7  13        0.41        1.75      5.72 o 
  -2   7  13        6.55        2.26      6.60 o 
  -1   7  13        4.15       -4.49      7.93 o 
   0   7  13        5.45       17.53      7.84 o 
   1   7  13       10.18       10.95      8.07 o 
   2   7  13       41.76       45.79      8.19 o 
   3   7  13       51.92       45.16      8.48 o 
   4   7  13        1.73       10.21      6.96 o 
  -6   8  13        8.94       15.17      6.98 o 
  -5   8  13        2.06        4.70      6.48 o 
  -4   8  13        5.60        5.34      6.03 o 
  -3   8  13        1.05       12.69      5.65 o 
  -2   8  13      116.37      107.86      6.96 o 
  -1   8  13      162.31      160.04     15.38 o 
   0   8  13       43.64       56.23     11.03 o 
   1   8  13        2.47       -3.84      8.17 o 
   2   8  13       79.86       74.18      8.72 o 
   3   8  13        0.00       -4.00      8.92 o 
  -5   9  13        0.40       12.94      6.48 o 
  -4   9  13        0.20        5.81      6.39 o 
  -3   9  13        0.15        5.21      5.93 o 
  -2   9  13        2.89       10.73      6.87 o 
  -1   9  13       46.10       45.02      8.82 o 
   0   9  13        3.69        9.33     11.68 o 
   1   9  13       34.31       39.91      9.55 o 
   2   9  13       34.66       53.88     11.89 o 
  -4  10  13       37.37       29.68     12.84 o 
  -3  10  13        0.49       13.03      6.22 o 
  -2  10  13        4.89       10.66      7.04 o 
  -1  10  13        2.82        8.99     10.19 o 
   0  10  13       37.35       62.50     11.50 o 
   1  10  13      145.47      153.88     10.29 o 
  -8   0  14      137.01      152.75     13.56 o 
  -7   0  14       30.69       46.90     11.23 o 
  -6   0  14       10.63       25.91     12.05 o 
  -5   0  14      111.39       96.25     10.81 o 
  -4   0  14      245.75      232.88     10.81 o 
  -3   0  14       53.83       39.83      9.07 o 
  -2   0  14      100.40       90.94     10.20 o 
  -1   0  14       24.09       14.35     10.17 o 
   0   0  14       96.64      101.32     10.21 o 
   1   0  14      106.78       90.32      9.09 o 
   2   0  14      765.50      682.94     26.66 o 
   3   0  14      220.05      206.03      9.25 o 
   4   0  14       55.32       64.83      7.72 o 
   5   0  14       16.24        6.80      8.76 o 
  -8   1  14       25.08       35.61     12.08 o 
  -7   1  14      180.49      182.49      8.69 o 
  -6   1  14       52.71       42.37     10.07 o 
  -5   1  14       31.70       49.70      7.90 o 
  -4   1  14        7.53       -0.78      7.24 o 
  -3   1  14      126.51      104.77      7.47 o 
  -2   1  14        2.17       -5.38      7.87 o 
  -1   1  14       16.41       19.76      5.60 o 
   0   1  14        0.12        8.91      5.92 o 
   1   1  14        3.57        5.95      5.26 o 
   2   1  14      128.51      135.76      6.01 o 
   3   1  14       41.92       33.99      5.67 o 
   4   1  14        8.64       12.03      5.62 o 
   5   1  14        1.28        3.24      6.01 o 
  -8   2  14        8.91       12.27      9.85 o 
  -7   2  14        7.77        4.12      8.40 o 
  -6   2  14        6.63       23.82     22.92 o 
  -5   2  14       30.00       27.04      7.43 o 
  -4   2  14        1.71        7.87      7.42 o 
  -3   2  14        2.94       15.51      7.61 o 
  -2   2  14       47.07       42.51      5.73 o 
  -1   2  14      166.91      167.22      5.89 o 
   0   2  14       43.66       44.90      6.04 o 
   1   2  14        0.92        5.22      6.15 o 
   2   2  14       27.06       30.65      5.25 o 
   3   2  14        7.71        2.93      5.42 o 
   4   2  14      105.29      105.21      5.78 o 
   5   2  14       59.30       67.44      8.37 o 
  -8   3  14        5.78        3.07      7.43 o 
  -7   3  14        4.33       12.15      8.52 o 
  -6   3  14        4.18       14.31      8.09 o 
  -5   3  14        8.48       13.54      6.61 o 
  -4   3  14        0.71        7.82      6.27 o 
  -3   3  14        0.34        3.57      5.68 o 
  -2   3  14        1.84        0.69      6.17 o 
  -1   3  14        0.25        3.08      5.97 o 
   0   3  14       88.84       83.36      5.93 o 
   1   3  14        8.76       11.13      5.92 o 
   2   3  14        0.05       -1.66      5.25 o 
   3   3  14        1.78        0.59      6.15 o 
   4   3  14        0.60        7.77      6.49 o 
   5   3  14        0.18       -3.76      9.37 o 
  -8   4  14       39.02       50.63      7.38 o 
  -7   4  14        1.58        3.09      6.57 o 
  -6   4  14        1.97        0.00      5.98 o 
  -5   4  14        3.96        6.82      6.81 o 
  -4   4  14       72.67       79.17      6.50 o 
  -3   4  14      110.89      115.23      6.28 o 
  -2   4  14        0.16        4.53      6.00 o 
  -1   4  14        6.94        9.59      7.07 o 
   0   4  14       15.76       16.03      5.85 o 
   1   4  14       10.64       15.97      6.32 o 
   2   4  14        2.10        8.62      7.95 o 
   3   4  14        6.40       -0.49      6.30 o 
   4   4  14       12.65       14.80      6.90 o 
   5   4  14        1.60        2.46      8.90 o 
  -7   5  14       52.98       61.95      6.75 o 
  -6   5  14       73.71       72.86      6.26 o 
  -5   5  14       55.43       71.45      5.86 o 
  -4   5  14        0.66        4.54      6.40 o 
  -3   5  14        6.65        3.49      6.44 o 
  -2   5  14       13.43        8.10      7.35 o 
  -1   5  14       64.79       65.86      6.28 o 
   0   5  14       11.41        6.47      5.96 o 
   1   5  14        2.26        9.09      7.91 o 
   2   5  14       23.98       28.93      8.07 o 
   3   5  14        0.28        1.68      9.28 o 
   4   5  14        0.61       11.72      7.07 o 
  -7   6  14        3.66        7.44      6.90 o 
  -6   6  14        3.65        4.59      6.27 o 
  -5   6  14        3.86        5.50      5.99 o 
  -4   6  14       71.72       78.11      7.29 o 
  -3   6  14       40.72       46.23      8.12 o 
  -2   6  14       29.31       24.73      6.61 o 
  -1   6  14        8.06       15.12      6.06 o 
   0   6  14        3.70        8.09      7.33 o 
   1   6  14       19.78       17.32     14.80 o 
   2   6  14       45.08       62.65      8.37 o 
   3   6  14        3.13        8.47      8.65 o 
   4   6  14       72.48       72.60      7.41 o 
  -6   7  14       39.60       38.54      6.94 o 
  -5   7  14       66.17       77.49      6.46 o 
  -4   7  14       20.24       32.28      5.91 o 
  -3   7  14        1.29        2.57      9.08 o 
  -2   7  14        0.01        5.93      6.81 o 
  -1   7  14       67.70       60.34      6.40 o 
   0   7  14       36.64       48.16      7.67 o 
   1   7  14        0.07       -5.77      8.44 o 
   2   7  14       30.45       42.74      8.76 o 
   3   7  14        0.58        4.72      8.41 o 
  -5   8  14       14.11       21.73      6.74 o 
  -4   8  14        4.18        2.41      6.36 o 
  -3   8  14        0.43       -6.10      6.10 o 
  -2   8  14       27.40       30.35      7.15 o 
  -1   8  14       48.85       51.99      8.74 o 
   0   8  14       20.02       16.77      8.65 o 
   1   8  14       41.78       53.11      8.82 o 
   2   8  14       53.04       61.79     11.82 o 
  -3   9  14        1.31       12.28      6.56 o 
  -2   9  14       45.17       42.91      7.48 o 
  -1   9  14        9.84       23.54     12.93 o 
   0   9  14        7.99       10.01     15.74 o 
  -8   1  15        3.70       20.35     12.35 o 
  -7   1  15        0.15       12.15      8.77 o 
  -6   1  15       30.64       33.53      8.01 o 
  -5   1  15        0.13        5.72      7.71 o 
  -4   1  15       19.27        9.32      7.63 o 
  -3   1  15       18.04       23.13      7.52 o 
  -2   1  15       19.47       30.00     10.68 o 
  -1   1  15        0.02        9.87      6.12 o 
   0   1  15        8.94       17.33      5.00 o 
   1   1  15       44.30       40.97      5.53 o 
   2   1  15        2.61        5.12      5.66 o 
   3   1  15        1.40        8.21      5.90 o 
   4   1  15        3.12        8.69      6.00 o 
  -7   2  15       10.22       12.20     10.67 o 
  -6   2  15       35.50       30.17      8.16 o 
  -5   2  15       53.97       61.05      8.24 o 
  -4   2  15       12.50       17.77      7.74 o 
  -3   2  15        4.82       16.53      6.08 o 
  -2   2  15       66.70       57.39      6.28 o 
  -1   2  15        1.09        1.78      6.15 o 
   0   2  15       61.34       59.64      6.36 o 
   1   2  15       99.05       87.94      5.64 o 
   2   2  15       19.66       31.59      5.72 o 
   3   2  15       27.32       30.13      5.73 o 
   4   2  15       45.55       56.10      6.37 o 
  -7   3  15        9.99       14.74      7.83 o 
  -6   3  15      138.10      139.29      8.28 o 
  -5   3  15        4.35        9.56      6.75 o 
  -4   3  15       50.85       42.78      6.51 o 
  -3   3  15       43.07       46.10      6.33 o 
  -2   3  15      128.73      131.48      6.13 o 
  -1   3  15       12.67        0.11      6.27 o 
   0   3  15       16.58       35.12      9.48 o 
   1   3  15       13.46       16.26      5.89 o 
   2   3  15       31.28       33.97      5.32 o 
   3   3  15       20.74        9.68      5.81 o 
   4   3  15       30.09       36.19      7.65 o 
  -7   4  15        0.04       10.65      7.61 o 
  -6   4  15       16.37       14.46      7.35 o 
  -5   4  15       71.10       80.95      6.75 o 
  -4   4  15        1.14        8.64      6.69 o 
  -3   4  15        0.65       -1.74      6.41 o 
  -2   4  15        0.47        1.64      6.41 o 
  -1   4  15       47.45       55.10      6.40 o 
   0   4  15       73.36       66.51      6.55 o 
   1   4  15        9.85       10.99      6.32 o 
   2   4  15        2.84       11.17      5.66 o 
   3   4  15        0.42        9.57      6.71 o 
  -6   5  15       14.59       22.09      7.75 o 
  -5   5  15        0.02        3.67      7.24 o 
  -4   5  15       11.63       10.58      7.14 o 
  -3   5  15       33.33       44.89      6.62 o 
  -2   5  15        0.86        2.47      6.15 o 
  -1   5  15        0.01        1.06      6.43 o 
   0   5  15        4.04        3.03      6.59 o 
   1   5  15       36.72       44.25      6.84 o 
   2   5  15       25.79       36.19      8.61 o 
   3   5  15        0.24       14.37      7.58 o 
  -6   6  15        1.10       24.38     10.00 o 
  -5   6  15       21.14       37.71      7.59 o 
  -4   6  15        0.35       11.78      7.00 o 
  -3   6  15       16.89       14.84      6.65 o 
  -2   6  15        5.75        2.51      6.63 o 
  -1   6  15        0.43       10.89      6.70 o 
   0   6  15        3.84        7.78      6.82 o 
   1   6  15        9.79       25.29      8.49 o 
   2   6  15        2.63       12.55     14.80 o 
  -5   7  15       23.07       36.21      6.49 o 
  -4   7  15       17.27       29.24      7.58 o 
  -3   7  15        0.34        6.72      7.20 o 
  -2   7  15       43.29       43.54      6.69 o 
  -1   7  15        0.78        0.33      6.67 o 
   0   7  15        3.88        9.84      6.80 o 
   1   7  15        1.51        7.80      8.42 o 
  -3   8  15        7.89       13.70      7.49 o 
  -2   8  15       17.26       11.75      9.14 o 
  -1   8  15        4.70       13.90     13.43 o 
  -6   0  16       20.34       19.94     11.82 o 
  -5   0  16       85.99       82.14     11.81 o 
  -4   0  16        4.35        3.52     11.23 o 
  -3   0  16       27.62       35.61     11.27 o 
  -2   0  16        7.76       13.21     11.23 o 
  -1   0  16       12.81       24.88     10.41 o 
   0   0  16       32.43       24.91     10.38 o 
   1   0  16       19.17       25.53      8.21 o 
   2   0  16        5.84       18.41      8.50 o 
   3   0  16       88.90       79.92     21.31 o 
  -6   1  16       17.04       29.38      8.50 o 
  -5   1  16        0.60        0.09      8.33 o 
  -4   1  16       25.43       23.93      8.43 o 
  -3   1  16       20.90       19.56     12.11 o 
  -2   1  16        1.30       -5.55      6.52 o 
  -1   1  16       13.95       16.63      7.10 o 
   0   1  16       18.39       28.69      5.70 o 
   1   1  16       46.49       49.22      5.39 o 
   2   1  16        0.04       -2.27      6.02 o 
   3   1  16        8.21       16.69      5.89 o 
  -6   2  16        3.58        3.20      8.52 o 
  -5   2  16       22.68       25.39      8.31 o 
  -4   2  16        7.73       21.93      6.37 o 
  -3   2  16       20.53       23.44      6.57 o 
  -2   2  16       30.19       45.78      7.55 o 
  -1   2  16        2.57       13.40      6.22 o 
   0   2  16        8.16       13.62      5.98 o 
   1   2  16        0.19        9.74      5.89 o 
   2   2  16        9.12       22.50      7.56 o 
   3   2  16       34.25       35.79     16.56 o 
  -6   3  16        5.25       11.44      7.41 o 
  -5   3  16        1.20        3.15      6.87 o 
  -4   3  16        0.44       -0.54      6.75 o 
  -3   3  16        0.26       11.92      6.64 o 
  -2   3  16       16.50       24.81      6.58 o 
  -1   3  16       35.95       42.38      6.78 o 
   0   3  16        0.27       -6.72      6.72 o 
   1   3  16        0.83       11.65      5.75 o 
   2   3  16        1.61       -0.74      6.19 o 
  -5   4  16        1.86        1.22      6.90 o 
  -4   4  16        0.59        2.85      7.17 o 
  -3   4  16       12.63       12.86      6.83 o 
  -2   4  16        2.88        7.72      8.01 o 
  -1   4  16        7.15       11.94      6.69 o 
   0   4  16       12.77       23.69      6.91 o 
   1   4  16       24.37       27.83      7.09 o 
   2   4  16        4.94       23.31      6.62 o 
  -5   5  16       30.15       39.66      7.83 o 
  -4   5  16        1.11        6.36      7.35 o 
  -3   5  16       51.01       67.00     14.36 o 
  -2   5  16       10.57       14.36      6.94 o 
  -1   5  16        2.05       11.66     11.62 o 
   0   5  16       23.83       31.21      7.04 o 
   1   5  16        3.51        2.61      7.27 o 
  -4   6  16        0.36        5.96     13.00 o 
  -3   6  16        3.11       12.20      7.81 o 
  -2   6  16        1.02        5.35      7.09 o 
  -1   6  16       15.05       16.93      7.19 o 
   0   6  16        2.05        4.55      8.33 o 
  -5   1  17        4.59       10.69     12.37 o 
  -4   1  17       18.89       26.76      8.90 o 
  -3   1  17       13.75       14.40      7.15 o 
  -2   1  17        1.39        1.98      8.04 o 
  -1   1  17        0.26        1.71      5.76 o 
   0   1  17        0.05        8.40      7.26 o 
   1   1  17        2.00        4.63      6.00 o 
  -4   2  17        7.39       11.43      7.14 o 
  -3   2  17       14.81       12.25      6.99 o 
  -2   2  17        2.23       12.95      6.87 o 
  -1   2  17        2.32       -0.51     10.14 o 
   0   2  17        7.02        8.53      6.16 o 
   1   2  17        0.94       -6.31     12.92 o 
  -4   3  17       18.00       10.51     15.99 o 
  -3   3  17       46.10       44.50      7.19 o 
  -2   3  17        3.97       25.66      6.75 o 
  -1   3  17        7.07       17.38      7.06 o 
   0   3  17        3.04        6.53      8.77 o 
  -2   4  17        8.85       13.46      7.22 o 
  -1   4  17        0.80       19.73     12.85 o 
                                                 
